# Supplementary material for: Helicobacter pylori senses bleach (HOCl) as a chemoattractant using a cytosolic chemoreceptor
Source: PLoS Biol. 2019 Aug 29;17(8):e3000395. doi: 10.1371/journal.pbio.3000395 (PMC6715182; doi:10.1371/journal.pbio.3000395)
Supplement: S1 Data — (XLSX) [file pbio.3000395.s026.xlsx]

## Sheet: Fig. 2
Fig. 2A				Fig. 2B							Fig. 2C	Average normalized Kobs							Fig. 2D				Fig. 2E			Fig. 2F
					AUC		Anisotropy				Time (min)	AWD	AWD std	AW	AW std	A	std
[ATP] uM	Kobs (Average)	std		[S]	C(s)		[TlpD] uM	RFU (average)	std		0	0.0639153	0	0.0639153	0	0	0		[CheW]	Kobs (% max)			[uM TlpD]	Kobs (% max)		[TlpD] uM	Kobs (uM min-1)
7.81	0.00220729	0.000106664		0	0.00295655		1	0.147667	0.000550757		0.5	0.213357	0.050968	0.330004	0.0280779	0.0635826	0.0516609		0	0			0	0		0	0.0262999
15.63	0.00424494	0.000185791		0.100503	1.36298		2	0.181367	0.00145029		1	0.325438	0.0600484	0.344533	0.0907338	0.120542	0.0536601		1	0.0865874			1	0.0278002		1	0.0125762
31.25	0.00701762	0.000655143		0.201005	1.49086		4	0.206267	0.00260832		2	0.487333	0.0904484	0.235773	0.0220148	0.105971	0.0323657		8	0.336163			10	0.210122		2	0.0164102
62.5	0.00615003	0.000795935		0.301508	0.793135		8	0.2167	0.00372424		4	0.825652	0.025165	0.365289	0.00622673	0.129815	0.0203925		40	0.500849			20	0.497916		4	0.0121125
125	0.0179309	0.00122617		0.40201	0.185853		16	0.224767	0.00380832		8	0.954337	0.157894	0.271888	0.469158	0.217241	0.0179194		64	0.898132			40	0.778327		8	0.0121125
250	0.0201519	0.000484562		0.502513	0.0198548		364	0.223067	0.00520416		16	1.03321	0.149485	0.539637	0.146427	0.250357	0.0635826		72	0.589134			60	1		16	0.016939
500	0.0311105	0.00223379		0.603015	0.00107842						32	1	0.177907	0.917392	0.29367	0.376197	0.0255487		80	0.826825			80	0.845386		32	0.0220483
1000	0.0255945	0.00458333		0.703518	3.49916e-05														88	0.977929			100	0.953862		64	0.0261403
				0.80402	8.22571e-07														96	1.11375						125	0.0162976
				0.904523	1.72038e-08														110	1						150	0.0160078
				1.00503	3.92036e-10																					175	0.0177595
				1.10553	1.16838e-11																					200	0.0179021
				1.20603	5.11259e-13
				1.30653	1.57394e-17
				1.40704	3.07818e-14
				1.50754	4.16824e-14
				1.60804	2.00918e-14
				1.70854	2.29048e-14
				1.80905	5.55372e-14
				1.90955	4.15996e-14
				2.01005	1.06531e-14
				2.11055	3.75946e-13
				2.21106	4.32859e-12
				2.31156	5.69572e-11
				2.41206	8.14963e-10
				2.51256	1.17251e-08
				2.61307	1.55643e-07
				2.71357	1.77734e-06
				2.81407	1.63973e-05
				2.91457	0.000115583
				3.01508	0.000602519
				3.11558	0.00225524
				3.21608	0.0060375
				3.31658	0.0117244
				3.41709	0.0169773
				3.51759	0.019008
				3.61809	0.0175053
				3.71859	0.0138241
				3.8191	0.0101288
				3.9196	0.0072885
				4.0201	0.005452
				4.1206	0.00444266
				4.22111	0.00403287
				4.32161	0.00412132
				4.42211	0.00478824
				4.52261	0.00606281
				4.62312	0.00822749
				4.72362	0.0114982
				4.82412	0.0158271
				4.92462	0.0204547
				5.02513	0.024016
				5.12563	0.0247933
				5.22613	0.0220102
				5.32663	0.0167075
				5.42714	0.0108235
				5.52764	0.00608659
				5.62814	0.0030501
				5.72864	0.00138301
				5.82915	0.000598827
				5.92965	0.000256202
				6.03015	0.0001121
				6.13065	5.20568e-05
				6.23116	2.62828e-05
				6.33166	1.47698e-05
				6.43216	9.40369e-06
				6.53266	6.82014e-06

## Sheet: Fig. 3
Fig. 3A	Average Kobs (% max)							Fig. 3B	Average CheA activity (AU)									Fig. 3C	Average Kobs (% max)									Fig. 3D
Time (mins)	AWD	AWDstd	AW-C340A	AW-C340Astd	AW	A		Time (mins)	Buffer	std	HOCl (500 uM)	std	H2O2 (500 uM)	std	TCEP (500 uM)	std		Time (mins)	buffer	250 uM HOCl	AWDox	AW HOCl	buffer std	250 uM HOCl std	TlpDox std	AW HOCl std			Kobs (uM min-1)
0	0	0	0	0	0	0		0	0	0	0	0	0	0	0	0		0	0	0	0	0	0	0	0	0		[HOCl[	AWD	AW+C340A	TCEP
0.5	0.339747	0.013049	0.055369	0.048216	0.011425	-0.03295		0.5	1324000	176777	759000	138924	1119000	43589	1209000	131149		0.5	0.330859	0.335101	0.296925	0.203606	0.080984	0.073539	0.046357	0.090933		0.1	0.2231	0.0677052	0.0281
1	0.447985	0.058901	0.07745	0.036207	0.024846	0.017486		1	1932333	265393	699000	78102.5	1555667	55075.7	1589000	163707		1	0.453871	0.425239	0.351007	0.227996	0.088983	0.017521	0.037954	0.059119		1	0.1801	0.0691227	0.0384
2	0.609621	0.072845	0.154299	0.082914	0.02095	-0.01823		2	2569000	75498.3	829000	55677.6	2182333	133167	2209000	124900		2	0.685048	0.398727	0.382821	0.219512	0.072289	0.012857	0.030237	0.075217		5	0.2071	0.0687273	0.0411
3	0.682501	0.017719	0.234395	0.024396	-0.01888	0.027011		3	2699000	357631	812333	104083	2335667	55075.7	2275667	105987		3	0.779427	0.38176	0.365854	0.307529	0.025251	0.058919	0.03068	0.042722		10	0.2094	0.0778356	0.0511
6	0.83187	0.024106	0.376548	0.027581	0.085027	0.10018		6	2829000	115326	1012333	51316	2689000	226053	2609000	70000		6	0.907741	0.446448	0.40403	0.324496	0.043427	0.088412	0.03068	0.092259		25	0.1887	0.0744845	0.0644
9	0.906194	0.020801	0.459531	0.01561	0.136981	0.108839		9	3039000	164621	1125667	136504	2872333	55075.7	2642333	75718.8		9	0.932131	0.490986	0.413574	0.359491	0.055468	0.051723	0.008417	0.081171		50	0.1676	0.068734	0.074
12	0.929284	0.014195	0.550451	0.036801	0.154299	0.119663		12	3392333	306649	1169000	55677.6	3005667	73711.1	2725667	58594.7		12	0.967126	0.546129	0.490986	0.370095	0.063865	0.032182	0.021182	0.075172		100	0.1407	0.0343332	0.076
15	1	0.031544	0.615394	0.006494	0.269031	0.197594		15	3342333	170392	1172333	75055.5	3072333	117189	2759000	229129		15	1	0.577943	0.497349	0.367975	0.080879	0.040906	0.024298	0.11168		125	0.1281	0.0286077	0.0964
																												250	0.0507	0.0105041	0.0778
																												500	0.0211	0.0133499	0.132
																												1000	0.02206	0.0146637	0.155
																												2000	0.02281	0.0174015

## Sheet: Fig. 4
Fig. 4D	Average Oxidation (% max)					Fig. 4E	Normalized relative abundancies				Fig. 4G																								Fig. 4H							Fig. 4I	Normalized RFU
[HOCl] uM	TlpD	std	TlpD C340A	std			TCEP	H2O2	HOCl		Lamda	0 uM	0normed	100 uM	100umnormed	250 uM	250umnormed	500 uM	500umnormed	750 uM	750umnormed	1 mM	1mmnormed	1.1 mM	1.1mmnormed	1.5 mM	1.5mmnormed	2 mM	2mmnormed	5 mM	5mmnormed	10 mM	10mmnormed		[HOCl] uM	TlpD oxidation (max %)		[HOCl] uM	C340A oxidation (max %)			Time (s)	10 uM HOCl	100 uM HOCl	250 uM HOCl	500 uM HOCl	1 mM HOCl	2 mM HOCl
0	0	0.0102286	7.95082e-19	0.00126842		SH	0.923626	0.963549	0.004541		315	14130793	0.837918	14213884	0.842845	13546245	0.803256	11824392	0.701155	9870262	0.58528	8292668	0.491733	6072666	0.360093	3177115	0.188394	1718479	0.101901	305312	0.018104	62350	0.003697		1e-05	0		0	0.0153827			60	0.998024	0.933066	0.814805	0.585177	0.36397	0.174685
50	0.00190196	0.00622539	-9.71007e-05	0.00164791		SO3	0	0.030162	0.413612		316	14414455	0.854738	14488118	0.859106	13824306	0.819744	12123013	0.718862	10156679	0.602264	8566839	0.507991	6287115	0.372809	3301793	0.195787	1781390	0.105632	313197	0.018572	64680	0.003835		100	0.00347316		10	0.00474277			61	0.998701	0.936318	0.815548	0.588543	0.365099	0.177739
100	0.00413545	0.00666382	0.000925312	0.00189399		SO2	0.076374	0.006289	0.581846		317	14685436	0.870807	14743692	0.874261	14079666	0.834886	12398945	0.735224	10431175	0.618541	8829360	0.523557	6496248	0.38521	3423352	0.202996	1850603	0.109736	324341	0.019233	69849	0.004142		250	0.0413352		100	0.0403331			62	0.998416	0.934889	0.816215	0.587507	0.364794	0.176323
250	0.0104637	0.00751903	4.56944e-05	0.00144508							318	14925200	0.885024	14976469	0.888064	14320845	0.849188	12653884	0.750341	10686759	0.633696	9082306	0.538556	6703543	0.397502	3544093	0.210155	1917533	0.113705	341709	0.020262	78524	0.004656		500	0.125226		500	-0.0133091			63	0.996481	0.935885	0.814627	0.586966	0.36531	0.175487
500	0.0759504	0.0387773	0.000833924	0.00096544							319	15161717	0.899049	15195666	0.901062	14551734	0.862879	12909334	0.765489	10952602	0.64946	9337062	0.553663	6922445	0.410482	3681672	0.218313	1997201	0.118429	367324	0.021781	92234	0.005469		750	0.233996		1000	0.0479024			64	0.997592	0.933193	0.815893	0.587992	0.364953	0.175268
750	0.0478572	0.0146518	0.00138797	0.00185068							320	15366227	0.911176	15393319	0.912782	14754465	0.8749	13129152	0.778523	11184593	0.663216	9568210	0.567369	7113812	0.42183	3815473	0.226247	2074961	0.12304	401823	0.023827	111780	0.006628		1000	0.325202		5000	0.223542			65	0.999808	0.934748	0.817739	0.590991	0.368648	0.179417
1000	0.175003	0.0630171	0.000919601	0.000845802							321	15567563	0.923115	15585034	0.924151	14945415	0.886223	13351144	0.791687	11410796	0.67663	9801329	0.581192	7313986	0.4337	3944425	0.233894	2162356	0.128222	442595	0.026245	137567	0.008157		1100	0.485451						66	0.998469	0.933641	0.81405	0.586238	0.362824	0.175395
2000	0.16657	0.119585	0.0127487	0.0142296							322	15745278	0.933653	15749583	0.933908	15111222	0.896055	13545566	0.803216	11612803	0.688608	10012816	0.593733	7490558	0.44417	4068894	0.241274	2249755	0.133404	489656	0.029035	168352	0.009983		1500	0.709084						67	0.996728	0.936193	0.813239	0.587981	0.363856	0.175557
5000	0.968592	0.0898183	0.0232585	0.00837869							323	15894424	0.942497	15892472	0.942381	15263605	0.905091	13717342	0.813402	11790695	0.699157	10204136	0.605078	7656314	0.453999	4191079	0.24852	2337918	0.138632	536888	0.031836	201792	0.011966		2000	0.833073						68	0.999282	0.937299	0.818148	0.588937	0.366668	0.178873
10000	0.96452	0.120557	0.0448091	0.0204777							324	16046633	0.951522	16037840	0.951001	15409812	0.91376	13883996	0.823284	11974596	0.710061	10398426	0.616599	7831302	0.464375	4317542	0.256019	2435139	0.144397	585367	0.034711	243824	0.014458		5000	0.966791						69	0.997389	0.934567	0.81278	0.589408	0.365422	0.176367
25000	0.973826	0.23484	0.0896525	0.00480607							325	16170183	0.958848	16155452	0.957975	15527255	0.920724	14021194	0.831419	12124677	0.718961	10556824	0.625991	7975728	0.472939	4430956	0.262744	2516905	0.149246	628095	0.037244	279889	0.016597		10000	0.987519						70	0.995853	0.936223	0.816046	0.587459	0.365975	0.177111
45000	1	0.193351	0.0851973	0.0148605							326	16281889	0.965472	16261187	0.964245	15637736	0.927276	14151918	0.839171	12268934	0.727515	10703895	0.634712	8111385	0.480983	4534738	0.268898	2594331	0.153837	662613	0.039291	316736	0.018782									71	0.998107	0.934702	0.816666	0.586819	0.367083	0.178615
											327	16376206	0.971065	16350656	0.96955	15729467	0.932715	14258297	0.845479	12392531	0.734844	10832114	0.642315	8228938	0.487954	4624062	0.274194	2662208	0.157862	691815	0.041023	346814	0.020565									72	0.99945	0.937156	0.816558	0.587886	0.367865	0.178795
											328	16465783	0.976377	16432579	0.974408	15812408	0.937633	14354685	0.851194	12495781	0.740966	10943535	0.648922	8330097	0.493952	4707421	0.279137	2721597	0.161383	709220	0.042055	369069	0.021885									73	0.997296	0.937713	0.814532	0.588744	0.365965	0.178218
											329	16547738	0.981236	16508544	0.978912	15888768	0.942161	14444643	0.856528	12598032	0.747029	11047291	0.655075	8425106	0.499586	4773886	0.283079	2771833	0.164362	717721	0.042559	384442	0.022796									74	0.997298	0.935909	0.81326	0.587734	0.36774	0.177517
											330	16610155	0.984938	16573835	0.982784	15952268	0.945927	14518492	0.860908	12678514	0.751802	11139687	0.660553	8500560	0.50406	4831469	0.286493	2807633	0.166485	711951	0.042217	386547	0.022921									75	0.999979	0.937375	0.816354	0.587477	0.365277	0.17749
											331	16672778	0.988651	16625843	0.985868	16008865	0.949283	14583066	0.864737	12748091	0.755928	11205896	0.66448	8561074	0.507649	4869037	0.288721	2831454	0.167898	697370	0.041352	378488	0.022443									76	0.997905	0.935874	0.814742	0.589102	0.367128	0.177654
											332	16721058	0.991514	16674099	0.988729	16052034	0.951842	14629207	0.867473	12793128	0.758598	11256755	0.667495	8603953	0.510191	4890529	0.289995	2842157	0.168532	678711	0.040246	363461	0.021552									77	0.995929	0.934706	0.813099	0.588433	0.365278	0.17729
											333	16762417	0.993966	16708419	0.990764	16085324	0.953816	14670144	0.8699	12840139	0.761386	11303343	0.670258	8637885	0.512203	4907704	0.291014	2845324	0.16872	656836	0.038949	341234	0.020234									78	0.999033	0.936275	0.814188	0.588394	0.366733	0.178102
											334	16799468	0.996163	16744446	0.992901	16120829	0.955922	14705141	0.871975	12878293	0.763648	11337206	0.672266	8665728	0.513854	4916203	0.291518	2844854	0.168692	629947	0.037354	311182	0.018452									79	0.998548	0.935322	0.816064	0.589473	0.367671	0.179277
											335	16821809	0.997488	16769955	0.994413	16138651	0.956979	14735207	0.873758	12894670	0.764619	11359254	0.673573	8680344	0.514721	4917065	0.291569	2833377	0.168012	605648	0.035913	282874	0.016774									80	0.996845	0.935126	0.816511	0.587566	0.366242	0.177726
											336	16841397	0.99865	16787136	0.995432	16159977	0.958243	14743044	0.874223	12911717	0.76563	11372778	0.674375	8682692	0.51486	4914523	0.291418	2828569	0.167727	586252	0.034763	255040	0.015123									81	0.998577	0.936501	0.815677	0.58868	0.36691	0.177911
											337	16856226	0.999529	16796768	0.996003	16158469	0.958154	14751413	0.874719	12919228	0.766075	11377766	0.674671	8680595	0.514736	4912495	0.291298	2824749	0.1675	570432	0.033825	231079	0.013702									82	0.997286	0.936319	0.815687	0.589848	0.366694	0.178995
											338	16864171	1	16805599	0.996527	16167087	0.958665	14752337	0.874774	12918029	0.766004	11379911	0.674798	8677443	0.514549	4906055	0.290916	2815086	0.166927	560035	0.033209	210490	0.012481									83	0.996476	0.935981	0.814429	0.588827	0.36738	0.178799
											339	16860313	0.999771	16805975	0.996549	16167274	0.958676	14739073	0.873987	12913485	0.765735	11369199	0.674163	8666874	0.513922	4900671	0.290597	2811605	0.166721	552119	0.032739	196105	0.011628									84	0.99815	0.936228	0.817395	0.588467	0.368552	0.179845
											340	16858418	0.999659	16799819	0.996184	16162971	0.958421	14735799	0.873793	12894772	0.764625	11352483	0.673172	8647745	0.512788	4890796	0.290011	2808966	0.166564	549235	0.032568	186903	0.011083									85	0.998907	0.936526	0.815767	0.588868	0.368444	0.180728
											341	16847995	0.999041	16793037	0.995782	16148487	0.957562	14717205	0.872691	12869740	0.763141	11334232	0.672089	8628376	0.511639	4881153	0.289439	2804251	0.166285	551066	0.032677	183069	0.010855									86	0.996695	0.935301	0.815228	0.586396	0.367452	0.17826
											342	16836141	0.998338	16777659	0.99487	16132434	0.95661	14692397	0.87122	12840039	0.76138	11299428	0.670026	8604179	0.510205	4864943	0.288478	2800197	0.166044	553894	0.032844	182399	0.010816									87	0.996572	0.934551	0.817129	0.588823	0.367181	0.179144
											343	16820485	0.99741	16759887	0.993816	16100276	0.954703	14664101	0.869542	12805768	0.759348	11264095	0.667931	8567869	0.508052	4851782	0.287698	2794967	0.165734	557867	0.03308	184603	0.010946									88	0.998239	0.93718	0.81562	0.587968	0.367747	0.17987
											344	16795605	0.995934	16736544	0.992432	16073580	0.95312	14617285	0.866766	12763823	0.75686	11223194	0.665505	8530399	0.50583	4835144	0.286711	2791647	0.165537	566307	0.03358	190376	0.011289									89	0.999085	0.937038	0.816383	0.591245	0.368785	0.181685
											345	16761306	0.9939	16708189	0.990751	16038850	0.951061	14580039	0.864557	12720490	0.754291	11173678	0.662569	8484896	0.503132	4816215	0.285589	2786232	0.165216	576010	0.034156	196953	0.011679									90	0.998093	0.934514	0.814786	0.588192	0.36604	0.177887
											346	16727055	0.991869	16677716	0.988944	16003693	0.948976	14537592	0.86204	12663527	0.750913	11123887	0.659617	8440377	0.500492	4797679	0.284489	2781389	0.164929	588259	0.034882	205722	0.012199									91	0.999835	0.93797	0.817936	0.58793	0.368152	0.181246
											347	16690658	0.989711	16646343	0.987083	15965700	0.946723	14481709	0.858726	12602641	0.747303	11064497	0.656095	8392028	0.497625	4773077	0.283031	2780364	0.164868	602398	0.035721	216150	0.012817									92	0.99821	0.937771	0.814258	0.587809	0.367657	0.18053
											348	16651558	0.987393	16608215	0.984822	15915375	0.943739	14425641	0.855402	12544062	0.743829	11006536	0.652658	8339947	0.494536	4754864	0.281951	2778539	0.16476	617199	0.036598	228394	0.013543									93	0.998023	0.937692	0.814932	0.589582	0.368336	0.180917
											349	16611417	0.985012	16565993	0.982319	15869570	0.941023	14366095	0.851871	12479432	0.739997	10935981	0.648474	8285027	0.49128	4732665	0.280634	2775676	0.16459	638614	0.037868	243372	0.014431									94	0.997184	0.935813	0.816258	0.590129	0.367343	0.179845
											350	16559806	0.981952	16514311	0.979254	15813463	0.937696	14304712	0.848231	12409721	0.735863	10875418	0.644883	8236045	0.488375	4712880	0.279461	2780417	0.164871	662178	0.039265	256057	0.015183									95	0.996655	0.934427	0.816843	0.588476	0.366997	0.178832
											351	16506855	0.978812	16462500	0.976182	15757230	0.934361	14237199	0.844228	12331191	0.731206	10798513	0.640323	8174283	0.484713	4689215	0.278058	2785003	0.165143	688220	0.04081	274496	0.016277									96	0.999299	0.935922	0.815166	0.589118	0.366609	0.179306
											352	16447919	0.975317	16414676	0.973346	15693490	0.930582	14163352	0.839849	12255214	0.726701	10729914	0.636255	8115890	0.48125	4672859	0.277088	2789187	0.165391	715762	0.042443	292383	0.017338									97	0.998593	0.939535	0.815363	0.58979	0.368841	0.18047
											353	16382497	0.971438	16357646	0.969964	15626071	0.926584	14085590	0.835238	12173093	0.721832	10645231	0.631234	8050949	0.4774	4650561	0.275766	2794900	0.16573	745689	0.044217	311736	0.018485									98	0.997807	0.937903	0.816288	0.588753	0.369045	0.181543
											354	16317574	0.967588	16287498	0.965805	15564022	0.922905	14002395	0.830304	12083218	0.716502	10560044	0.626182	7980305	0.473211	4627201	0.274381	2800646	0.166071	778379	0.046156	331850	0.019678									99	0.997624	0.938487	0.815506	0.58876	0.369214	0.18163
											355	16243712	0.963208	16217554	0.961657	15480799	0.91797	13912929	0.824999	11988248	0.710871	10472130	0.620969	7912139	0.469169	4603167	0.272955	2807928	0.166503	810462	0.048058	353752	0.020977									100	0.998084	0.93726	0.815081	0.587897	0.369035	0.180542
											356	16163659	0.958462	16144552	0.957329	15398908	0.913114	13822455	0.819634	11892402	0.705187	10369069	0.614858	7842908	0.465063	4580728	0.271625	2814057	0.166866	841765	0.049914	375328	0.022256									101	0.997048	0.937334	0.815109	0.588538	0.368228	0.17932
											357	16078582	0.953417	16066908	0.952724	15317002	0.908257	13723518	0.813768	11789743	0.6991	10278682	0.609498	7767910	0.460616	4550652	0.269841	2821985	0.167336	873448	0.051793	399043	0.023662									102	0.999207	0.937249	0.817216	0.587816	0.370121	0.181471
											358	15991716	0.948266	15982461	0.947717	15221517	0.902595	13613016	0.807215	11681406	0.692676	10178222	0.603541	7686149	0.455768	4523416	0.268226	2829861	0.167803	906793	0.05377	422229	0.025037									103	0.997855	0.936221	0.814872	0.588209	0.367834	0.180234
											359	15889341	0.942195	15881589	0.941736	15118730	0.8965	13495762	0.800262	11559332	0.685437	10058085	0.596417	7607259	0.45109	4491511	0.266335	2832416	0.167955	938827	0.05567	448327	0.026585									104	0.993922	0.934205	0.813088	0.585906	0.366293	0.178631
											360	15784189	0.93596	15790790	0.936351	15011368	0.890134	13382745	0.793561	11436679	0.678164	9949068	0.589953	7517706	0.44578	4457449	0.264315	2841148	0.168472	971591	0.057613	472565	0.028022									105	0.998232	0.935504	0.816898	0.588059	0.367767	0.180823
											361	15671625	0.929285	15678399	0.929687	14900445	0.883556	13256763	0.78609	11314377	0.670912	9832194	0.583023	7434217	0.440829	4426475	0.262478	2844430	0.168667	1005070	0.059598	499930	0.029645									106	0.99871	0.938144	0.816779	0.589961	0.369018	0.181787
											362	15559363	0.922628	15567871	0.923133	14783284	0.876609	13122904	0.778153	11183158	0.663131	9707818	0.575648	7336799	0.435052	4396716	0.260713	2848069	0.168883	1039054	0.061613	525970	0.031189									107	0.997008	0.936429	0.814121	0.587176	0.367648	0.179976
											363	15431378	0.915039	15446842	0.915956	14652017	0.868825	12981692	0.769779	11041015	0.654703	9576665	0.56787	7242182	0.429442	4358621	0.258455	2854273	0.169251	1074811	0.063733	553844	0.032841									108	0.996024	0.933821	0.813798	0.586143	0.367143	0.180083
											364	15303773	0.907473	15328342	0.908929	14527509	0.861442	12845757	0.761719	10902243	0.646474	9458501	0.560864	7149650	0.423955	4327141	0.256588	2856614	0.16939	1109459	0.065788	581577	0.034486									109	0.998484	0.936764	0.81579	0.588089	0.367296	0.181096
											365	15164674	0.899224	15198783	0.901247	14392838	0.853457	12707526	0.753522	10761932	0.638154	9328482	0.553154	7058691	0.418561	4292565	0.254538	2864622	0.169864	1142351	0.067738	611001	0.036231									110	0.997319	0.937727	0.814817	0.586995	0.369006	0.18087
											366	15021955	0.890762	15058524	0.89293	14241767	0.844498	12545210	0.743897	10607330	0.628986	9187613	0.544801	6955199	0.412425	4253444	0.252218	2868431	0.17009	1180906	0.070025	637253	0.037787									111	0.999667	0.938564	0.817254	0.589365	0.371088	0.182642
											367	14878905	0.882279	14919577	0.884691	14102420	0.836236	12392622	0.734849	10460050	0.620253	9059304	0.537192	6866394	0.407159	4221715	0.250336	2873612	0.170397	1213392	0.071951	665133	0.039441									112	0.99905	0.937329	0.816091	0.587424	0.368554	0.182032
											368	14734061	0.87369	14785531	0.876742	13956896	0.827606	12242907	0.725971	10314868	0.611644	8937018	0.529941	6770519	0.401474	4193246	0.248648	2881613	0.170872	1248830	0.074052	692829	0.041083									113	0.998745	0.93774	0.815443	0.589923	0.36974	0.182264
											369	14585536	0.864883	14644263	0.868365	13810477	0.818924	12090020	0.716906	10170896	0.603107	8804866	0.522105	6681971	0.396223	4159653	0.246656	2883628	0.170991	1283019	0.07608	721374	0.042776									114	0.997147	0.935369	0.813461	0.588047	0.367732	0.182069
											370	14419581	0.855042	14480231	0.858639	13648056	0.809293	11926171	0.70719	10013453	0.593771	8666065	0.513874	6592119	0.390895	4130036	0.2449	2891897	0.171482	1316506	0.078065	749165	0.044423									115	0.999659	0.938315	0.816157	0.590357	0.368969	0.18284
											371	14255321	0.845302	14324131	0.849382	13493576	0.800133	11761641	0.697434	9865232	0.584982	8540669	0.506439	6497510	0.385285	4098464	0.243028	2900549	0.171995	1351763	0.080156	777294	0.046091									116	0.997433	0.935696	0.813498	0.586315	0.368122	0.181365
											372	14090268	0.835515	14169417	0.840208	13328144	0.790323	11595479	0.687581	9717391	0.576215	8406812	0.498501	6407544	0.37995	4068292	0.241239	2903355	0.172161	1385942	0.082183	807851	0.047903									117	0.999213	0.93876	0.815791	0.588234	0.369098	0.183714
											373	13908582	0.824742	13996967	0.829983	13154914	0.780051	11421350	0.677255	9563419	0.567085	8265225	0.490106	6318744	0.374685	4034765	0.239251	2911967	0.172672	1424962	0.084496	838169	0.049701									118	0.999516	0.93679	0.814913	0.588681	0.369508	0.181695
											374	13728201	0.814045	13824133	0.819734	12982165	0.769807	11253629	0.66731	9397312	0.557235	8139367	0.482643	6230925	0.369477	4004307	0.237445	2918699	0.173071	1458482	0.086484	868116	0.051477									119	0.998248	0.9379	0.814265	0.58889	0.368652	0.182047
											375	13546599	0.803277	13647319	0.809249	12805011	0.759303	11083489	0.657221	9241177	0.547977	8005922	0.47473	6140248	0.3641	3973950	0.235645	2928581	0.173657	1497194	0.08878	896618	0.053167									120	0.999712	0.938649	0.814999	0.5876	0.368516	0.182924
											376	13348315	0.791519	13457449	0.797991	12616007	0.748095	10901043	0.646403	9080269	0.538436	7871088	0.466734	6051280	0.358825	3946069	0.233991	2937791	0.174203	1533764	0.090948	928593	0.055063									121	0.997837	0.937957	0.813858	0.588107	0.3687	0.182979
											377	13125925	0.778332	13240859	0.785147	12412819	0.736047	10704507	0.634748	8908068	0.528224	7722248	0.457909	5960011	0.353413	3913452	0.232057	2947706	0.174791	1570732	0.09314	960108	0.056932									122	0.99779	0.938554	0.815362	0.587771	0.36976	0.183151
											378	12926208	0.766489	13046650	0.773631	12227562	0.725062	10531294	0.624477	8758934	0.519381	7590337	0.450087	5874185	0.348323	3885291	0.230387	2954255	0.175179	1605419	0.095197	988106	0.058592									123	0.996332	0.935304	0.812016	0.586807	0.368044	0.18103
											379	12711676	0.753768	12847009	0.761793	12034524	0.713615	10349235	0.613682	8604516	0.510225	7461420	0.442442	5792737	0.343494	3862916	0.229061	2964103	0.175763	1640614	0.097284	1018824	0.060414									124	0.999501	0.935373	0.812592	0.588024	0.367534	0.181113
											380	12490221	0.740637	12625048	0.748631	11829826	0.701477	10157160	0.602292	8437981	0.50035	7326115	0.434419	5713077	0.33877	3833229	0.2273	2970506	0.176143	1673333	0.099224	1049527	0.062234									125	0.997075	0.937862	0.812336	0.586263	0.369206	0.182368
											381	12267426	0.727425	12420488	0.736502	11639420	0.690186	9976682	0.59159	8291436	0.49166	7202526	0.42709	5633148	0.334031	3811665	0.226021	2979316	0.176665	1706948	0.101217	1077691	0.063904									126	0.999069	0.938362	0.817638	0.589029	0.370698	0.183887
											382	12055371	0.714851	12221523	0.724703	11451466	0.679041	9808972	0.581646	8143803	0.482906	7079508	0.419796	5560525	0.329724	3787244	0.224573	2989912	0.177294	1738277	0.103075	1101463	0.065314									127	0.998878	0.937541	0.814446	0.586826	0.369853	0.182824
											383	11827435	0.701335	12000465	0.711595	11248517	0.667007	9624300	0.570695	7991665	0.473884	6953901	0.412348	5479856	0.324941	3761866	0.223069	2997417	0.177739	1770222	0.104969	1131025	0.067067									128	0.999683	0.93626	0.813781	0.587427	0.368222	0.182142
											384	11610047	0.688445	11792539	0.699266	11060601	0.655864	9456571	0.560749	7847305	0.465324	6837601	0.405451	5407073	0.320625	3734716	0.221459	3001391	0.177974	1798362	0.106638	1154990	0.068488									129	1.00082	0.937535	0.817363	0.590552	0.372423	0.184142
											385	11389960	0.675394	11575037	0.686369	10866213	0.644337	9277948	0.550157	7700593	0.456624	6718902	0.398413	5336349	0.316431	3716854	0.220399	3010947	0.178541	1828229	0.108409	1182059	0.070093									130	1.00035	0.936793	0.814708	0.588477	0.370094	0.183486
											386	11146639	0.660966	11344296	0.672686	10659196	0.632062	9098786	0.539534	7553203	0.447885	6599799	0.39135	5263530	0.312113	3689160	0.218757	3017490	0.178929	1858173	0.110185	1206406	0.071537									131	0.999851	0.937878	0.813303	0.58822	0.370126	0.184122
											387	10918524	0.647439	11122767	0.65955	10457208	0.620084	8921169	0.529001	7410715	0.439435	6483788	0.384471	5191895	0.307865	3666256	0.217399	3025698	0.179416	1883977	0.111715	1229205	0.072889									132	0.999537	0.938259	0.813909	0.586994	0.369212	0.183736
											388	10691511	0.633978	10897655	0.646202	10263679	0.608609	8749777	0.518838	7271609	0.431187	6371764	0.377828	5123147	0.303789	3645028	0.21614	3031839	0.17978	1912890	0.113429	1253020	0.074301									133	1.0004	0.937206	0.817286	0.589455	0.371361	0.184559
											389	10441802	0.619171	10657587	0.631966	10055755	0.596279	8566040	0.507943	7122626	0.422353	6250387	0.370631	5052493	0.299599	3621410	0.21474	3038372	0.180167	1939294	0.114995	1278142	0.07579									134	0.998868	0.936946	0.813678	0.585819	0.368433	0.182274
											390	10212141	0.605553	10435161	0.618777	9850011	0.584079	8393930	0.497737	6988176	0.41438	6140335	0.364105	4987138	0.295724	3598192	0.213363	3045686	0.180601	1965262	0.116535	1300633	0.077124									135	0.999968	0.935899	0.813719	0.58654	0.36899	0.183194
											391	9978170	0.591679	10209197	0.605378	9649119	0.572167	8225934	0.487776	6847849	0.406059	6033492	0.35777	4917544	0.291597	3574915	0.211983	3050057	0.18086	1993448	0.118206	1320120	0.07828									136	0.998141	0.937523	0.812973	0.586741	0.369512	0.182597
											392	9726326	0.576745	9961782	0.590707	9439739	0.559751	8046968	0.477164	6704901	0.397583	5920832	0.351089	4849994	0.287592	3548497	0.210416	3054859	0.181145	2019830	0.11977	1341325	0.079537									137	0.997864	0.935501	0.812195	0.586188	0.367584	0.181666
											393	9484838	0.562425	9733027	0.577142	9235595	0.547646	7875211	0.466979	6573750	0.389806	5812802	0.344684	4783565	0.283653	3529943	0.209316	3058603	0.181367	2044200	0.121216	1359921	0.08064									138	1.00142	0.937776	0.816502	0.589418	0.370465	0.18454
											394	9251221	0.548573	9505323	0.56364	9037518	0.535901	7714258	0.457435	6445343	0.382192	5713495	0.338795	4728793	0.280405	3508752	0.20806	3063986	0.181686	2067254	0.122583	1381152	0.081899									139	0.995096	0.932262	0.81139	0.586262	0.367827	0.181025
											395	8999554	0.533649	9262678	0.549252	8835896	0.523945	7540146	0.44711	6315602	0.374498	5606671	0.332461	4663383	0.276526	3488220	0.206842	3074193	0.182291	2096605	0.124323	1399357	0.082978									140	1.0006	0.937768	0.816356	0.587128	0.369257	0.183317
											396	8771226	0.52011	9041988	0.536166	8648077	0.512808	7390252	0.438222	6196762	0.367451	5511511	0.326818	4610269	0.273377	3469817	0.205751	3079972	0.182634	2120205	0.125722	1417298	0.084042									141	0.998047	0.937564	0.813494	0.588254	0.371338	0.184919
											397	8553586	0.507205	8828253	0.523492	8465744	0.501996	7237154	0.429144	6085152	0.360833	5420416	0.321416	4559146	0.270345	3453022	0.204755	3087513	0.183081	2140961	0.126953	1431769	0.0849									142	0.999222	0.936949	0.813066	0.585391	0.369478	0.183176
											398	8310210	0.492773	8593514	0.509572	8272906	0.490561	7077791	0.419694	5958572	0.353327	5327125	0.315884	4498584	0.266754	3433969	0.203625	3094309	0.183484	2162883	0.128253	1451692	0.086081									143	0.998361	0.937212	0.81464	0.586725	0.369481	0.182969
											399	8095893	0.480065	8383366	0.497111	8088349	0.479617	6933792	0.411155	5850260	0.346905	5234916	0.310416	4452273	0.264008	3414400	0.202465	3100568	0.183855	2184702	0.129547	1467937	0.087045									144	1.00043	0.937793	0.814586	0.587941	0.370866	0.185067
											400	7867005	0.466492	8159247	0.483821	7902981	0.468626	6781212	0.402108	5735459	0.340097	5149187	0.305333	4398792	0.260837	3399396	0.201575	3107491	0.184266	2207411	0.130894	1484389	0.08802									145	0.999343	0.937512	0.815688	0.587537	0.369744	0.184683
																																										146	0.99903	0.937736	0.813513	0.588198	0.36953	0.184332
																																										147	0.998329	0.936492	0.813659	0.58843	0.371288	0.184591
																																										148	1.00202	0.940252	0.816008	0.588527	0.372614	0.186205
																																										149	0.998197	0.936927	0.814932	0.587045	0.36916	0.184034
																																										150	0.997444	0.934411	0.811477	0.584838	0.367312	0.181618
																																										151	0.998869	0.937268	0.814392	0.588766	0.370178	0.184552
																																										152	0.996716	0.935775	0.812773	0.586414	0.370354	0.183673
																																										153	0.998756	0.935861	0.813797	0.587329	0.370944	0.184372
																																										154	0.999225	0.937746	0.81447	0.588017	0.370899	0.184922
																																										155	0.998374	0.934479	0.813814	0.586654	0.368279	0.183206
																																										156	0.9984	0.936854	0.813819	0.587432	0.369959	0.183898
																																										157	0.998519	0.934226	0.815503	0.585766	0.369478	0.18362
																																										158	0.996695	0.935403	0.812738	0.585604	0.369345	0.184005
																																										159	0.999909	0.938568	0.814274	0.587387	0.370609	0.185953
																																										160	0.997729	0.934291	0.813582	0.585711	0.370491	0.184046
																																										161	1.0004	0.934185	0.814474	0.588709	0.370517	0.185135
																																										162	1.00137	0.939842	0.814692	0.587385	0.37276	0.187482
																																										163	0.998904	0.934883	0.810824	0.584874	0.367683	0.183926
																																										164	0.99982	0.935974	0.812598	0.5872	0.370141	0.184688
																																										165	0.996566	0.933421	0.811649	0.585199	0.369917	0.182659
																																										166	0.998492	0.934923	0.812929	0.587063	0.368869	0.184321
																																										167	1.00032	0.937172	0.816037	0.589553	0.371261	0.186884
																																										168	0.999815	0.933369	0.810352	0.585707	0.368476	0.184251
																																										169	0.99732	0.935991	0.812315	0.586128	0.369708	0.184575
																																										170	1.0012	0.937811	0.814856	0.587522	0.372035	0.186512
																																										171	0.999365	0.934364	0.810935	0.58555	0.369471	0.185023
																																										172	0.999053	0.936363	0.813712	0.588375	0.370625	0.186382
																																										173	0.999108	0.935261	0.812674	0.586426	0.370513	0.185003
																																										174	1.00037	0.936466	0.815391	0.587452	0.372412	0.186939
																																										175	0.99958	0.935901	0.81196	0.584903	0.370381	0.185292
																																										176	1.00102	0.935216	0.813694	0.587679	0.372285	0.187107
																																										177	1.00154	0.934483	0.813157	0.58789	0.371092	0.187129
																																										178	1.00158	0.938339	0.813321	0.588168	0.373391	0.1872
																																										179	0.999735	0.934736	0.812302	0.586797	0.370478	0.18623
																																										180	1.00093	0.938397	0.814064	0.588381	0.373236	0.189748
																																										181	0.999393	0.938745	0.814182	0.589046	0.372225	0.188406
																																										182	1.00021	0.935701	0.812802	0.587394	0.371973	0.18687
																																										183	0.996213	0.935636	0.813432	0.587772	0.370444	0.185817
																																										184	0.99883	0.934497	0.810534	0.585532	0.370273	0.185119
																																										185	1.00137	0.934835	0.812699	0.587005	0.371886	0.187741
																																										186	0.999485	0.937439	0.812294	0.585201	0.37118	0.187501
																																										187	1.0003	0.935501	0.813325	0.585923	0.370404	0.187465
																																										188	1.0009	0.935663	0.813478	0.586591	0.372018	0.188136
																																										189	0.998196	0.934973	0.811834	0.585389	0.371639	0.186377
																																										190	0.997083	0.93522	0.811874	0.588059	0.37146	0.186371
																																										191	1.00208	0.939337	0.812685	0.589491	0.373438	0.189891
																																										192	0.999529	0.935209	0.81146	0.586056	0.371539	0.187693
																																										193	0.998907	0.93522	0.810815	0.585765	0.370191	0.186059
																																										194	1.00076	0.934769	0.812044	0.585957	0.371941	0.187341
																																										195	0.99831	0.935154	0.812123	0.586028	0.370425	0.187348
																																										196	0.999428	0.936474	0.81365	0.585974	0.371719	0.186867
																																										197	1.00011	0.935891	0.814133	0.588782	0.371886	0.189139
																																										198	1.00003	0.936229	0.812137	0.588299	0.37276	0.188111
																																										199	0.999221	0.934738	0.811839	0.584983	0.371416	0.188237
																																										200	0.997473	0.935256	0.810801	0.585488	0.371663	0.187182
																																										201	0.999061	0.93607	0.812433	0.588762	0.371905	0.188342
																																										202	1.00098	0.937613	0.812021	0.588857	0.373522	0.189377
																																										203	1.00237	0.937672	0.811669	0.589869	0.374624	0.190625
																																										204	0.997215	0.935178	0.810037	0.584932	0.37172	0.187316
																																										205	1.00085	0.935785	0.810799	0.587562	0.370378	0.187653
																																										206	1.00068	0.937396	0.815	0.589311	0.374157	0.189121
																																										207	0.99848	0.936367	0.811193	0.58496	0.371758	0.187178
																																										208	0.999701	0.935864	0.810919	0.585818	0.371537	0.187429
																																										209	0.996973	0.934762	0.810952	0.584449	0.371419	0.187092
																																										210	0.99855	0.933696	0.811851	0.586717	0.370237	0.187251
																																										211	0.998721	0.935863	0.811664	0.586476	0.373874	0.1894
																																										212	0.999687	0.935778	0.812043	0.586137	0.37341	0.188262
																																										213	1.00116	0.936479	0.811847	0.58841	0.373467	0.190108
																																										214	1.00145	0.93766	0.813283	0.588016	0.37397	0.190337
																																										215	1.00033	0.936518	0.814469	0.589474	0.375201	0.190066
																																										216	1.00091	0.938672	0.813961	0.586607	0.373717	0.190145
																																										217	0.998773	0.934078	0.808626	0.585999	0.371172	0.188051
																																										218	0.998624	0.935451	0.813276	0.587952	0.372482	0.188783
																																										219	0.999204	0.935591	0.810579	0.586077	0.37157	0.189212
																																										220	0.995254	0.933717	0.809417	0.584277	0.369604	0.186075
																																										221	0.998168	0.936113	0.811308	0.589553	0.373208	0.189391
																																										222	0.997887	0.934937	0.811577	0.585393	0.372033	0.187128
																																										223	0.995956	0.934816	0.809286	0.585944	0.37123	0.187132
																																										224	0.998267	0.935671	0.811966	0.58766	0.373004	0.19026
																																										225	0.999116	0.936387	0.813921	0.587267	0.374815	0.190502
																																										226	0.997899	0.934924	0.812039	0.586594	0.372205	0.189408
																																										227	1.00149	0.935911	0.814416	0.588815	0.375177	0.190697
																																										228	0.998671	0.934768	0.811369	0.587216	0.374195	0.189123
																																										229	0.99795	0.934809	0.811486	0.586728	0.372918	0.189878
																																										230	0.999925	0.936218	0.812278	0.585208	0.373874	0.189446
																																										231	0.998217	0.934572	0.812414	0.58601	0.372535	0.188781
																																										232	0.999149	0.93434	0.809447	0.587234	0.371674	0.188683
																																										233	0.998202	0.935206	0.811721	0.585525	0.372534	0.188865
																																										234	0.999121	0.933362	0.811018	0.585683	0.372377	0.188325
																																										235	1.00003	0.935728	0.81097	0.587918	0.374035	0.189726
																																										236	1.00002	0.938703	0.813174	0.589368	0.375198	0.192379
																																										237	0.999018	0.933926	0.809742	0.586678	0.371894	0.188774
																																										238	1.00063	0.93636	0.812605	0.588273	0.373489	0.190281
																																										239	0.999173	0.935197	0.811524	0.589153	0.37282	0.188404
																																										240	1.00001	0.935346	0.812277	0.588588	0.373209	0.190633
																																										241	1.00198	0.936958	0.813318	0.588258	0.374722	0.191816
																																										242	0.997905	0.935336	0.811042	0.586414	0.372364	0.190264
																																										243	1.00088	0.933775	0.811643	0.58771	0.372404	0.19006
																																										244	1.00049	0.933996	0.811134	0.588067	0.37367	0.190101
																																										245	1.00171	0.936237	0.813546	0.587989	0.374375	0.191354
																																										246	1.00116	0.936161	0.814457	0.588859	0.375505	0.192611
																																										247	0.997994	0.936287	0.810531	0.586989	0.372508	0.189745
																																										248	1.00027	0.934225	0.812009	0.588126	0.373233	0.189406
																																										249	1.00095	0.938796	0.814261	0.588652	0.374691	0.191729
																																										250	0.998505	0.934857	0.809621	0.586781	0.372526	0.190324
																																										251	1.00025	0.936085	0.811739	0.586714	0.373893	0.190356
																																										252	1.00056	0.935953	0.812586	0.587811	0.374181	0.191798
																																										253	0.999607	0.934348	0.809875	0.587243	0.372418	0.189574
																																										254	1.00103	0.936005	0.813546	0.589371	0.375363	0.192671
																																										255	1.00062	0.936326	0.812751	0.588145	0.37436	0.192302
																																										256	1.00189	0.935813	0.812503	0.588359	0.374674	0.192323
																																										257	1.00057	0.935163	0.812377	0.587728	0.373769	0.190223
																																										258	0.99819	0.937129	0.812375	0.588969	0.374594	0.192396
																																										259	0.99964	0.934636	0.811786	0.587618	0.374539	0.191196
																																										260	1.00014	0.93555	0.812388	0.588495	0.375215	0.191393
																																										261	0.998258	0.932938	0.809251	0.587178	0.373755	0.189707
																																										262	1.00297	0.938107	0.814287	0.58976	0.376134	0.194422
																																										263	0.999623	0.937287	0.814437	0.590024	0.375603	0.192809
																																										264	1.00073	0.93756	0.813744	0.588594	0.375797	0.193005
																																										265	1.00139	0.936243	0.813101	0.588664	0.375922	0.192273
																																										266	1.00022	0.935685	0.813447	0.588498	0.375321	0.191195
																																										267	0.998743	0.936526	0.811807	0.587931	0.374209	0.19159
																																										268	0.99973	0.934692	0.809969	0.587898	0.374411	0.191185
																																										269	0.998343	0.935485	0.810916	0.588732	0.374254	0.191398
																																										270	1.00009	0.936598	0.8123	0.587148	0.375991	0.192388
																																										271	0.999201	0.933467	0.811548	0.586149	0.374265	0.19099
																																										272	0.997041	0.935611	0.812891	0.587535	0.374566	0.19137
																																										273	1.00023	0.935133	0.812112	0.58663	0.374789	0.192525
																																										274	1.00055	0.937284	0.812961	0.589019	0.376738	0.194179
																																										275	0.999307	0.938817	0.813084	0.588286	0.376237	0.193177
																																										276	0.999533	0.935843	0.813253	0.590054	0.376469	0.193595
																																										277	0.998449	0.936407	0.813373	0.587443	0.37534	0.193132
																																										278	0.998914	0.935491	0.810832	0.589251	0.375354	0.192118
																																										279	1.00073	0.936283	0.813145	0.588567	0.376543	0.194389
																																										280	0.998245	0.935256	0.810324	0.58813	0.377202	0.193821
																																										281	1.0017	0.93667	0.813027	0.58964	0.37674	0.194012
																																										282	0.998778	0.934941	0.811726	0.586318	0.375844	0.193463
																																										283	0.997128	0.934744	0.811117	0.587452	0.374458	0.192922
																																										284	0.997542	0.93375	0.810251	0.58661	0.376347	0.192464
																																										285	1.00048	0.935395	0.812319	0.588768	0.375362	0.193542
																																										286	1.0004	0.935665	0.811589	0.589562	0.376157	0.194633
																																										287	1.00152	0.936374	0.813505	0.589327	0.376031	0.194219
																																										288	0.997487	0.932161	0.81036	0.586546	0.373823	0.191412
																																										289	0.999251	0.935334	0.811359	0.587893	0.375983	0.192551
																																										290	0.999722	0.934496	0.811027	0.587334	0.375447	0.192262
																																										291	0.999233	0.935265	0.808927	0.586853	0.37566	0.19295
																																										292	1.0013	0.935242	0.811739	0.588803	0.377541	0.194423
																																										293	0.999172	0.935637	0.811572	0.588108	0.375742	0.194765
																																										294	1.00141	0.935489	0.814334	0.589422	0.377469	0.195522
																																										295	1.00029	0.934453	0.81224	0.587512	0.377515	0.193302
																																										296	0.999806	0.934727	0.812121	0.588089	0.376971	0.194414
																																										297	1.00135	0.934778	0.811289	0.587307	0.376203	0.193627
																																										298	1.00022	0.935396	0.811721	0.588473	0.376004	0.194729
																																										299	1.00019	0.934986	0.812276	0.587722	0.375976	0.194337
																																										300	0.998323	0.931505	0.811046	0.58648	0.374637	0.19249
																																										301	0.99903	0.935084	0.812059	0.587514	0.375659	0.194523
																																										302	0.999713	0.934282	0.812701	0.588428	0.377568	0.195118
																																										303	1.00009	0.934382	0.811312	0.58741	0.37617	0.194969
																																										304	1.00028	0.933679	0.81064	0.585738	0.375842	0.194568
																																										305	0.999835	0.934782	0.814419	0.589154	0.377544	0.19419
																																										306	0.997434	0.93431	0.811194	0.590459	0.377162	0.194912
																																										307	0.999937	0.935934	0.811704	0.58943	0.377782	0.194711
																																										308	0.998996	0.934641	0.810243	0.587292	0.376572	0.194097
																																										309	1.00158	0.937023	0.814059	0.590509	0.3788	0.197201
																																										310	0.996515	0.933554	0.810742	0.586167	0.374253	0.194181
																																										311	0.996883	0.93199	0.810216	0.587019	0.375486	0.193327
																																										312	0.998531	0.934867	0.811321	0.588271	0.376732	0.195598
																																										313	0.998044	0.932629	0.809702	0.586098	0.375102	0.193859
																																										314	0.998423	0.933938	0.812229	0.588351	0.37584	0.194183
																																										315	1.00056	0.935658	0.813903	0.590084	0.378826	0.19679
																																										316	0.999268	0.93482	0.812008	0.588896	0.37682	0.194364
																																										317	0.998535	0.935427	0.81217	0.587441	0.37776	0.19549
																																										318	0.997779	0.93183	0.810772	0.585626	0.376512	0.194414
																																										319	0.997832	0.935704	0.812997	0.589504	0.377448	0.196015
																																										320	0.997882	0.931854	0.81052	0.587526	0.375308	0.193576
																																										321	1.00021	0.934546	0.812525	0.588996	0.377521	0.195522
																																										322	0.99733	0.93318	0.811914	0.584853	0.375395	0.19476
																																										323	0.999176	0.934409	0.812044	0.586923	0.377049	0.197132
																																										324	0.996385	0.931602	0.809297	0.585619	0.374648	0.19457
																																										325	0.998674	0.935304	0.812082	0.587537	0.378566	0.196665
																																										326	0.999725	0.935575	0.813225	0.587579	0.377572	0.196812
																																										327	1.00072	0.936795	0.810782	0.588217	0.37802	0.196607
																																										328	0.998846	0.932512	0.80969	0.586587	0.375121	0.195803
																																										329	1.00048	0.93656	0.812404	0.588349	0.377397	0.196872
																																										330	0.998699	0.936729	0.811568	0.589072	0.377019	0.196285
																																										331	1.00139	0.935252	0.811652	0.587893	0.37704	0.196496
																																										332	1.00155	0.935431	0.812399	0.589402	0.377452	0.197491
																																										333	0.998723	0.933272	0.810248	0.586863	0.375373	0.194271
																																										334	0.999747	0.935095	0.810855	0.588815	0.378668	0.197072
																																										335	0.999161	0.935899	0.81079	0.589107	0.378692	0.197089
																																										336	1.00049	0.935267	0.811546	0.588514	0.377715	0.196757
																																										337	0.997893	0.933513	0.811384	0.587626	0.376818	0.196917
																																										338	1.00107	0.935184	0.812134	0.590578	0.378762	0.197922
																																										339	0.996936	0.933027	0.809273	0.587702	0.377351	0.195444
																																										340	0.998109	0.933495	0.809532	0.587444	0.3769	0.195425
																																										341	1.00012	0.935074	0.812452	0.58855	0.378686	0.19744
																																										342	0.999043	0.935766	0.813168	0.58973	0.379837	0.198194
																																										343	1.00155	0.937721	0.812679	0.589406	0.379935	0.19826
																																										344	0.997847	0.93216	0.809366	0.588435	0.376249	0.195311
																																										345	1.00063	0.937774	0.813613	0.588061	0.379515	0.198703
																																										346	0.998521	0.935239	0.810968	0.588322	0.378288	0.197418
																																										347	0.997545	0.933469	0.812557	0.587519	0.376827	0.197662
																																										348	1.00233	0.937227	0.813923	0.590773	0.380033	0.199025
																																										349	1.00088	0.933798	0.810267	0.590234	0.37937	0.197729
																																										350	0.997713	0.931596	0.809683	0.586652	0.376316	0.194757
																																										351	0.999619	0.933012	0.810219	0.588793	0.377801	0.197513
																																										352	1.00035	0.934527	0.813015	0.588683	0.378818	0.198361
																																										353	1.00066	0.936933	0.812633	0.589727	0.380048	0.199038
																																										354	1.00083	0.935616	0.810859	0.588697	0.380917	0.197955
																																										355	0.999008	0.933421	0.810748	0.587518	0.37809	0.196471
																																										356	1.0014	0.934348	0.814074	0.588553	0.378864	0.19832
																																										357	1.00027	0.935964	0.813161	0.588643	0.379752	0.1986
																																										358	0.998579	0.933713	0.812077	0.587572	0.376908	0.197674
																																										359	1.00148	0.934816	0.812355	0.589489	0.3795	0.197843
																																										360	1	0.935611	0.812593	0.589151	0.378651	0.199352
																																										361	0.996972	0.933144	0.81133	0.586802	0.377812	0.196777
																																										362	1.0019	0.936509	0.812782	0.588256	0.379689	0.199263
																																										363	0.999943	0.935036	0.812706	0.588419	0.378436	0.198542
																																										364	0.997933	0.932681	0.809489	0.586171	0.375931	0.196672
																																										365	0.999727	0.936435	0.813937	0.587741	0.379363	0.198877
																																										366	0.998914	0.933111	0.811663	0.589575	0.378984	0.19945
																																										367	0.99892	0.934493	0.813275	0.587401	0.378445	0.198982
																																										368	1.00131	0.935112	0.811983	0.589354	0.379302	0.198129
																																										369	0.998524	0.93475	0.812141	0.587658	0.379462	0.197864
																																										370	1.00087	0.936614	0.810623	0.591288	0.379573	0.200378
																																										371	0.998843	0.935149	0.811017	0.587921	0.379016	0.19872
																																										372	0.999151	0.932394	0.81256	0.588964	0.379072	0.198881
																																										373	1.00133	0.935461	0.811997	0.58977	0.379161	0.198086
																																										374	1.00082	0.933814	0.813398	0.588806	0.380683	0.198192
																																										375	0.996921	0.932493	0.8108	0.588047	0.378766	0.197707
																																										376	0.999035	0.936282	0.815624	0.590308	0.379685	0.199865
																																										377	0.999239	0.93581	0.813433	0.590018	0.380536	0.20062
																																										378	0.999788	0.934696	0.8133	0.588767	0.380005	0.199483
																																										379	1.00186	0.935223	0.812091	0.589786	0.381674	0.201139
																																										380	0.998971	0.933909	0.812622	0.58823	0.379579	0.199872
																																										381	0.998177	0.933612	0.809984	0.586478	0.378128	0.19735
																																										382	1.00067	0.936762	0.812471	0.588208	0.380879	0.200758
																																										383	1.00142	0.93589	0.81399	0.592298	0.382718	0.202195
																																										384	0.999698	0.934409	0.812073	0.589408	0.380492	0.199613
																																										385	0.999936	0.935353	0.811981	0.590008	0.379999	0.199529
																																										386	1.00001	0.936441	0.812773	0.588207	0.37907	0.198829
																																										387	0.999291	0.935978	0.813112	0.590743	0.38033	0.200523
																																										388	0.998572	0.936217	0.813833	0.589703	0.380006	0.200892
																																										389	1.00074	0.937124	0.814408	0.589948	0.381302	0.200648
																																										390	1.00027	0.935117	0.811922	0.588325	0.379464	0.20007
																																										391	0.998998	0.934307	0.809467	0.588638	0.378292	0.199016
																																										392	1.00055	0.935935	0.810814	0.589	0.379566	0.20008
																																										393	0.999764	0.934605	0.81199	0.589785	0.381309	0.199902
																																										394	0.998768	0.934551	0.811284	0.589495	0.381143	0.199506
																																										395	1.00116	0.937326	0.814701	0.591671	0.382104	0.201379
																																										396	0.999464	0.934225	0.811858	0.589406	0.38067	0.200597
																																										397	1.00013	0.936729	0.812424	0.588703	0.379842	0.200648
																																										398	1.00059	0.938627	0.814603	0.589728	0.380691	0.202093
																																										399	1.0014	0.93515	0.814454	0.591058	0.38181	0.201091
																																										400	0.998202	0.935069	0.812593	0.588113	0.381317	0.201126
																																										401	1.00029	0.935739	0.815538	0.590277	0.382563	0.201203
																																										402	1.00113	0.935418	0.812589	0.589373	0.382043	0.20145
																																										403	0.999484	0.934641	0.811226	0.588372	0.382318	0.20078
																																										404	0.996995	0.934883	0.812143	0.5883	0.379893	0.200324
																																										405	0.998424	0.932415	0.812159	0.588242	0.379132	0.199305
																																										406	0.999127	0.937945	0.814304	0.590694	0.382964	0.203343
																																										407	1.00244	0.936169	0.815327	0.589555	0.383476	0.202213
																																										408	0.999063	0.93449	0.812723	0.590319	0.382164	0.202135
																																										409	1.00039	0.937516	0.811964	0.589756	0.382046	0.2014
																																										410	1.00087	0.935017	0.816071	0.590106	0.382414	0.202311
																																										411	1.00042	0.935183	0.815472	0.590056	0.382365	0.202902
																																										412	0.999428	0.934375	0.811837	0.588141	0.379522	0.201416
																																										413	1.00139	0.937023	0.813125	0.591024	0.382738	0.203492
																																										414	1.00134	0.934894	0.812277	0.589956	0.3826	0.202162
																																										415	1.00216	0.935916	0.811073	0.589311	0.381427	0.201484
																																										416	1.00217	0.936848	0.812123	0.591585	0.383297	0.20296
																																										417	1.00295	0.936425	0.813152	0.589825	0.38284	0.203179
																																										418	0.997667	0.933135	0.810089	0.585917	0.379487	0.199068
																																										419	0.997997	0.932649	0.810795	0.588107	0.379804	0.200522
																																										420	0.996386	0.935	0.811227	0.587914	0.381124	0.202812
																																										421	1.00172	0.936854	0.813863	0.591724	0.383939	0.20397
																																										422	1.00114	0.937231	0.813262	0.589212	0.380779	0.203014
																																										423	1.00063	0.934948	0.814299	0.590674	0.383145	0.203612
																																										424	1.00256	0.937967	0.814881	0.59178	0.383636	0.204329
																																										425	0.998484	0.933676	0.812659	0.588334	0.382445	0.202296
																																										426	0.999726	0.934787	0.813582	0.589351	0.382275	0.202976
																																										427	0.999947	0.934683	0.812734	0.58857	0.382074	0.203035
																																										428	1.001	0.936854	0.812501	0.588927	0.381697	0.20256
																																										429	0.998819	0.934201	0.810271	0.588873	0.380555	0.201562
																																										430	0.999221	0.936854	0.813128	0.59096	0.381755	0.203456
																																										431	0.999609	0.933812	0.813083	0.590106	0.383134	0.202594
																																										432	0.998641	0.934731	0.811988	0.588047	0.38147	0.202947
																																										433	1.00026	0.934168	0.814501	0.590674	0.382313	0.203816
																																										434	0.997557	0.933509	0.811898	0.588495	0.380627	0.202171
																																										435	0.998269	0.934257	0.810916	0.590436	0.382501	0.201801
																																										436	0.997664	0.933325	0.811008	0.587439	0.381038	0.201349
																																										437	0.998599	0.935916	0.810087	0.590714	0.383127	0.204281
																																										438	1.00072	0.93504	0.813396	0.589549	0.382474	0.203872
																																										439	0.998747	0.933614	0.812652	0.589059	0.382189	0.203141
																																										440	0.999602	0.933264	0.812279	0.590021	0.383051	0.203816
																																										441	1.00145	0.935402	0.81318	0.589756	0.38479	0.203874
																																										442	0.996834	0.934332	0.811013	0.587031	0.381762	0.203186
																																										443	0.999616	0.936076	0.81407	0.591196	0.384424	0.205649
																																										444	0.998099	0.934856	0.811723	0.589317	0.381496	0.204234
																																										445	1.00047	0.93461	0.813548	0.590555	0.384655	0.204696
																																										446	0.997823	0.932416	0.811838	0.587635	0.381448	0.202381
																																										447	1.0002	0.932695	0.811854	0.588201	0.382044	0.203714
																																										448	1.00052	0.934592	0.811823	0.590819	0.38338	0.20492
																																										449	0.997301	0.932522	0.80959	0.587592	0.381557	0.202735
																																										450	0.997771	0.930974	0.811157	0.587885	0.381589	0.202892
																																										451	1.0018	0.933723	0.811188	0.589205	0.383059	0.204049
																																										452	1.00119	0.933415	0.812925	0.591198	0.384767	0.20569
																																										453	1.00355	0.940239	0.815954	0.591952	0.386338	0.208074
																																										454	0.997012	0.93362	0.809893	0.588581	0.38076	0.203361
																																										455	0.998971	0.934186	0.812419	0.590292	0.382627	0.205427
																																										456	0.998974	0.935335	0.812549	0.590556	0.383948	0.206138
																																										457	0.998713	0.932104	0.809918	0.588808	0.383244	0.204759
																																										458	1.00081	0.933952	0.812204	0.589942	0.382437	0.205651
																																										459	0.99774	0.934829	0.812757	0.588085	0.381711	0.204573
																																										460	0.99824	0.932271	0.809446	0.587545	0.381283	0.202943
																																										461	0.99666	0.933324	0.809577	0.588357	0.381665	0.204305
																																										462	1.00085	0.937091	0.81391	0.589236	0.384035	0.205772
																																										463	0.998377	0.935207	0.812481	0.589228	0.382777	0.205729
																																										464	1.00025	0.934133	0.813601	0.590414	0.384365	0.20493
																																										465	0.999637	0.9348	0.813783	0.589063	0.38353	0.204763
																																										466	0.999635	0.935579	0.815102	0.591423	0.384619	0.206403
																																										467	0.999185	0.934717	0.812703	0.589636	0.382584	0.205366
																																										468	0.998782	0.936017	0.813664	0.591251	0.385385	0.206708
																																										469	0.997365	0.932672	0.810952	0.588709	0.383033	0.204669
																																										470	0.998974	0.936671	0.813502	0.589283	0.383665	0.206055
																																										471	1.00048	0.935836	0.813672	0.59088	0.384129	0.207092
																																										472	1.0001	0.938298	0.814711	0.592155	0.385003	0.20692
																																										473	0.998821	0.933214	0.813262	0.588446	0.383016	0.205734
																																										474	1.00049	0.933574	0.812702	0.589541	0.384669	0.20559
																																										475	0.998661	0.933732	0.812098	0.589333	0.38327	0.205278
																																										476	0.999793	0.931044	0.811384	0.586777	0.382733	0.204995
																																										477	1.00154	0.935245	0.813866	0.588764	0.385136	0.207296
																																										478	1.00149	0.935101	0.814231	0.591172	0.384811	0.207257
																																										479	0.997219	0.933957	0.812272	0.590144	0.383249	0.206442
																																										480	0.996983	0.933932	0.813028	0.589071	0.384109	0.205536
																																										481	0.999367	0.935153	0.815564	0.592439	0.384995	0.207997
																																										482	1.00016	0.934918	0.814017	0.593241	0.385543	0.208337
																																										483	0.999105	0.934628	0.813553	0.588586	0.383178	0.206055
																																										484	0.997672	0.932268	0.81306	0.589678	0.382983	0.205282
																																										485	0.999962	0.934122	0.814203	0.590704	0.385071	0.207753
																																										486	0.997941	0.934704	0.812818	0.588983	0.384661	0.205802
																																										487	0.999875	0.935724	0.811631	0.590812	0.384835	0.208072
																																										488	1.00036	0.934924	0.814588	0.591465	0.385994	0.208143
																																										489	0.997713	0.935237	0.814231	0.591365	0.385647	0.207021
																																										490	0.996772	0.933632	0.811888	0.588306	0.382707	0.205888
																																										491	0.999188	0.935111	0.811696	0.591103	0.38508	0.208528
																																										492	1.00094	0.934237	0.813043	0.591301	0.383782	0.207479
																																										493	0.997935	0.93586	0.811627	0.591407	0.384424	0.20891
																																										494	0.999537	0.936351	0.813577	0.590727	0.385475	0.20761
																																										495	0.998179	0.931338	0.812487	0.587952	0.382327	0.20677
																																										496	0.999919	0.934401	0.812879	0.589655	0.383812	0.207814
																																										497	0.998607	0.934635	0.812928	0.590711	0.384559	0.207654
																																										498	0.99963	0.933851	0.812624	0.589831	0.384399	0.207793
																																										499	0.998481	0.934517	0.813661	0.591684	0.385603	0.208241
																																										500	1.00092	0.93586	0.814291	0.591358	0.385871	0.209553
																																										501	0.998364	0.934078	0.812971	0.591236	0.385151	0.208745
																																										502	0.999003	0.93496	0.811275	0.588647	0.383601	0.207467
																																										503	1.001	0.935136	0.813896	0.590256	0.384959	0.208102
																																										504	1.00045	0.935606	0.812454	0.591077	0.385682	0.208886
																																										505	0.998588	0.933675	0.81291	0.589251	0.38457	0.20796
																																										506	0.998319	0.93511	0.812175	0.588246	0.384961	0.208413
																																										507	0.99934	0.935259	0.814002	0.592651	0.386608	0.20957
																																										508	0.998086	0.934246	0.814277	0.591405	0.38597	0.208421
																																										509	1.0005	0.936987	0.81611	0.593678	0.387961	0.21052
																																										510	0.997533	0.935605	0.814038	0.59126	0.384859	0.209123
																																										511	0.998057	0.934198	0.813878	0.588585	0.384977	0.208945
																																										512	1.00051	0.935245	0.813854	0.591655	0.386285	0.210037
																																										513	0.998619	0.935141	0.8123	0.589818	0.384885	0.207572
																																										514	0.998837	0.933742	0.813593	0.591613	0.384982	0.208192
																																										515	1.00059	0.935248	0.814256	0.592124	0.385475	0.209367
																																										516	0.999489	0.934245	0.813386	0.590335	0.384886	0.208637
																																										517	0.999151	0.934402	0.812022	0.590913	0.384069	0.208326
																																										518	1.0009	0.935544	0.814052	0.592165	0.38749	0.209816
																																										519	0.99839	0.933573	0.814191	0.591079	0.384756	0.207933
																																										520	1.00075	0.936545	0.814454	0.593381	0.387065	0.210533
																																										521	1.00065	0.933705	0.81305	0.591826	0.385637	0.208734
																																										522	1.00113	0.934754	0.814162	0.591999	0.387602	0.210988
																																										523	0.999033	0.933067	0.812862	0.590554	0.385929	0.207822
																																										524	1.00048	0.936399	0.814268	0.593523	0.387379	0.209998
																																										525	0.998492	0.933949	0.813936	0.591338	0.38681	0.209609
																																										526	0.999893	0.934689	0.815123	0.592961	0.386641	0.20942
																																										527	0.997946	0.935322	0.81384	0.592351	0.386695	0.208663
																																										528	0.997932	0.935547	0.812638	0.589925	0.386213	0.209282
																																										529	1.00084	0.934987	0.816366	0.592619	0.388213	0.210192
																																										530	1.00116	0.935887	0.815065	0.592456	0.387205	0.210227
																																										531	0.999744	0.935382	0.814374	0.59299	0.386734	0.21076
																																										532	1.00137	0.93496	0.811877	0.590483	0.385124	0.209324
																																										533	0.998025	0.933898	0.813419	0.590348	0.384764	0.208924
																																										534	0.999352	0.935134	0.810951	0.591158	0.385741	0.209995
																																										535	0.999406	0.934754	0.814454	0.591318	0.386041	0.20957
																																										536	0.999069	0.934198	0.815018	0.591244	0.38811	0.209952
																																										537	0.999394	0.936337	0.814117	0.591963	0.387852	0.210202
																																										538	0.997721	0.932429	0.812419	0.587813	0.385224	0.20911
																																										539	0.997995	0.931945	0.811811	0.588821	0.384713	0.207489
																																										540	1.00071	0.934078	0.815175	0.591672	0.387257	0.21041
																																										541	1.00075	0.935628	0.813373	0.590582	0.387031	0.211243
																																										542	1.00228	0.936849	0.816314	0.592999	0.388575	0.212276
																																										543	0.996994	0.935578	0.811191	0.590376	0.386627	0.209977
																																										544	1.00084	0.937177	0.815013	0.594257	0.388756	0.212413
																																										545	0.999738	0.935494	0.813027	0.591097	0.387221	0.211278
																																										546	1.00017	0.933642	0.811801	0.59138	0.387234	0.210891
																																										547	0.998651	0.936881	0.813274	0.591406	0.387203	0.209851
																																										548	1.00175	0.935884	0.815351	0.591569	0.388834	0.211999
																																										549	0.99939	0.936549	0.812095	0.590776	0.385935	0.209954
																																										550	1.00257	0.938037	0.814823	0.591664	0.388707	0.212798
																																										551	1.00224	0.936637	0.81478	0.591153	0.386652	0.211272
																																										552	1.00089	0.934406	0.813566	0.591253	0.388275	0.211775
																																										553	1.00055	0.934358	0.813363	0.590673	0.386948	0.210849
																																										554	1.00183	0.935255	0.815233	0.592282	0.387847	0.21215
																																										555	0.999094	0.931735	0.812391	0.589484	0.385223	0.210644
																																										556	0.99984	0.935885	0.812743	0.591034	0.387415	0.211681
																																										557	0.998355	0.935799	0.811653	0.589584	0.386347	0.210492
																																										558	0.999203	0.934662	0.816233	0.590439	0.3886	0.211166
																																										559	0.999089	0.936864	0.814441	0.591621	0.387816	0.211956
																																										560	1.00094	0.935318	0.816154	0.59095	0.388425	0.213386
																																										561	0.997366	0.931951	0.812439	0.588278	0.386307	0.210138
																																										562	0.997138	0.934933	0.81509	0.591093	0.387993	0.211726
																																										563	0.998374	0.933847	0.814043	0.590749	0.38789	0.212107
																																										564	0.997632	0.934475	0.811842	0.590991	0.386505	0.210443
																																										565	0.99854	0.934327	0.813177	0.589574	0.385756	0.211783
																																										566	0.998595	0.936103	0.815383	0.590368	0.387918	0.212441
																																										567	1.00032	0.936038	0.814846	0.592267	0.389464	0.212719
																																										568	1.00027	0.934084	0.813975	0.590004	0.388874	0.212433
																																										569	0.997846	0.933515	0.81108	0.589683	0.386353	0.210631
																																										570	0.999778	0.936023	0.814055	0.592049	0.389462	0.21223
																																										571	0.999806	0.934744	0.813924	0.591557	0.389446	0.213278
																																										572	0.998181	0.934912	0.8141	0.589734	0.388833	0.212625
																																										573	1.00027	0.937225	0.815461	0.591699	0.389994	0.214114
																																										574	0.99661	0.934691	0.812799	0.590179	0.387681	0.211366
																																										575	0.997915	0.934232	0.813405	0.590149	0.389076	0.212572
																																										576	1.00132	0.935593	0.8127	0.590199	0.388261	0.212306
																																										577	1.00059	0.93718	0.815805	0.591296	0.389647	0.213568
																																										578	0.999734	0.935726	0.815575	0.589701	0.388051	0.21268
																																										579	0.997944	0.934438	0.81268	0.590629	0.387562	0.211806
																																										580	0.998871	0.936165	0.812209	0.589521	0.388261	0.213459
																																										581	1.00096	0.936352	0.814979	0.593146	0.38978	0.214938
																																										582	1.00172	0.937818	0.815159	0.593495	0.390457	0.215572
																																										583	1.0019	0.937698	0.814149	0.592372	0.38925	0.21528
																																										584	0.998404	0.937075	0.813697	0.591853	0.388995	0.214621
																																										585	0.997961	0.932468	0.812254	0.588611	0.386919	0.211542
																																										586	0.999826	0.935351	0.814728	0.591549	0.389208	0.214685
																																										587	1.00185	0.936191	0.814045	0.591383	0.389669	0.213728
																																										588	1.00234	0.93767	0.815918	0.593691	0.391862	0.215279
																																										589	1.00059	0.935992	0.814248	0.591037	0.38879	0.214281
																																										590	1.00147	0.938492	0.815176	0.592494	0.389895	0.214538
																																										591	0.999354	0.937423	0.81429	0.593124	0.391474	0.215246
																																										592	0.999934	0.93249	0.812746	0.58866	0.38797	0.213198
																																										593	1.00236	0.935901	0.815234	0.592347	0.390251	0.214522
																																										594	0.999447	0.935521	0.814533	0.591586	0.388878	0.213595
																																										595	1.00152	0.9351	0.815185	0.592629	0.390208	0.215491
																																										596	0.99974	0.935618	0.813735	0.591061	0.388103	0.213564
																																										597	1.00105	0.937424	0.814634	0.592365	0.390644	0.21578
																																										598	0.999165	0.936081	0.814874	0.590266	0.390508	0.21358
																																										599	0.996841	0.935207	0.813458	0.590834	0.390446	0.214068
																																										600	0.999037	0.935624	0.813095	0.591756	0.390398	0.213948
																																										601	0.997215	0.934875	0.813796	0.590446	0.387277	0.212812
																																										602	1.00301	0.937593	0.814667	0.591496	0.391385	0.216349
																																										603	1.00186	0.937615	0.814755	0.593025	0.392491	0.21651
																																										604	0.999639	0.936964	0.814638	0.591612	0.390588	0.21556
																																										605	1.00129	0.937056	0.815086	0.591268	0.389881	0.21525
																																										606	1.00002	0.936813	0.816855	0.59121	0.390516	0.215904
																																										607	0.998693	0.935146	0.814176	0.591399	0.389858	0.215566
																																										608	0.998877	0.934039	0.812062	0.590829	0.389824	0.214041
																																										609	1.00236	0.936717	0.81795	0.593716	0.392371	0.217778
																																										610	1.00241	0.936796	0.815603	0.591931	0.389927	0.215086
																																										611	1.00023	0.935259	0.814093	0.592455	0.387604	0.213721
																																										612	1.00127	0.933871	0.815796	0.59105	0.390107	0.214911
																																										613	1.00008	0.935592	0.815083	0.592633	0.391505	0.215453
																																										614	0.999359	0.935607	0.813359	0.592685	0.390487	0.215476
																																										615	0.999511	0.934169	0.813521	0.592612	0.388624	0.215819
																																										616	1.00068	0.937686	0.814986	0.592459	0.390228	0.215909
																																										617	0.999365	0.936113	0.813195	0.591461	0.389932	0.215282
																																										618	1.00059	0.93485	0.814255	0.591182	0.390142	0.21485
																																										619	1.00053	0.935571	0.816242	0.591919	0.391285	0.216383
																																										620	1.00048	0.936143	0.813906	0.59179	0.390011	0.215797
																																										621	0.997878	0.934035	0.811713	0.59162	0.388557	0.214495
																																										622	0.999599	0.933119	0.812897	0.590958	0.389987	0.214608
																																										623	0.99923	0.936984	0.813928	0.592482	0.390038	0.215789
																																										624	0.99987	0.934371	0.813961	0.592201	0.390127	0.214419
																																										625	0.99826	0.935273	0.814129	0.591135	0.388907	0.214869
																																										626	1.00002	0.93436	0.812376	0.591745	0.39126	0.215679
																																										627	0.996915	0.934584	0.813884	0.591156	0.389057	0.21602
																																										628	1.00172	0.936554	0.815113	0.592971	0.391129	0.217097
																																										629	1.00245	0.938401	0.816077	0.593847	0.391718	0.217222
																																										630	0.999746	0.935679	0.81268	0.590335	0.38977	0.214484
																																										631	0.999955	0.934832	0.811828	0.59222	0.39198	0.21564
																																										632	1.00104	0.934639	0.816354	0.591883	0.392008	0.217323
																																										633	0.999661	0.938368	0.816084	0.591945	0.39195	0.217871
																																										634	1.00113	0.937591	0.816459	0.593801	0.392326	0.217113
																																										635	1.00089	0.936772	0.814918	0.592267	0.391792	0.217786
																																										636	1.00049	0.936308	0.815184	0.593232	0.390986	0.218008
																																										637	1.00145	0.935086	0.812952	0.591656	0.389771	0.216294
																																										638	1.00062	0.934859	0.816782	0.591523	0.391964	0.217127
																																										639	0.999149	0.933689	0.813999	0.591127	0.3902	0.216425
																																										640	1.00006	0.935664	0.815133	0.592204	0.393599	0.217037
																																										641	1.00218	0.937468	0.817269	0.593871	0.392985	0.219125
																																										642	0.999298	0.933366	0.813447	0.591217	0.390956	0.216135
																																										643	1.00127	0.937807	0.815096	0.59236	0.393604	0.218027
																																										644	0.99965	0.933699	0.811487	0.59116	0.389633	0.21642
																																										645	1.00082	0.936193	0.815563	0.592222	0.392129	0.218376
																																										646	1.00466	0.938558	0.817084	0.595028	0.393717	0.219789
																																										647	1.00022	0.934628	0.815879	0.592048	0.390489	0.216421
																																										648	1.00126	0.936274	0.814493	0.592032	0.392848	0.219034
																																										649	0.999536	0.935469	0.812116	0.591207	0.391705	0.217563
																																										650	1.00009	0.935768	0.814788	0.591963	0.391983	0.218607
																																										651	0.997161	0.936545	0.814005	0.592141	0.390797	0.216169
																																										652	1.00177	0.937545	0.815497	0.59263	0.391725	0.218808
																																										653	0.998749	0.933633	0.812407	0.59209	0.389943	0.216179
																																										654	0.998531	0.934339	0.811172	0.590694	0.392071	0.217797
																																										655	0.998534	0.934863	0.813967	0.591106	0.390048	0.217225
																																										656	1.00076	0.937262	0.816129	0.594585	0.393922	0.219936
																																										657	1.00054	0.933281	0.815597	0.5921	0.391662	0.21852
																																										658	1.00059	0.936678	0.815208	0.593353	0.393477	0.218909
																																										659	0.999761	0.936111	0.815298	0.591046	0.391935	0.217758
																																										660	1.00129	0.937211	0.815876	0.595248	0.394556	0.221223
																																										661	1.00243	0.936078	0.814738	0.59333	0.393556	0.220044
																																										662	0.998828	0.935404	0.815206	0.593259	0.392102	0.218023
																																										663	1.00126	0.93766	0.814896	0.592295	0.392643	0.218523
																																										664	1.00033	0.936743	0.813791	0.593325	0.392123	0.218667
																																										665	1.00151	0.936551	0.816384	0.591868	0.392951	0.219148
																																										666	0.998629	0.934542	0.815815	0.590597	0.392631	0.217405
																																										667	1.00016	0.937708	0.814502	0.592064	0.39288	0.218493
																																										668	1.00066	0.935795	0.813902	0.591506	0.392392	0.218597
																																										669	0.997892	0.937443	0.813829	0.592666	0.391963	0.21752
																																										670	0.999223	0.93699	0.812464	0.591881	0.392029	0.218471
																																										671	1.00028	0.93666	0.815142	0.590562	0.392703	0.219046
																																										672	0.998023	0.934828	0.812679	0.592344	0.392013	0.217268
																																										673	0.998686	0.936691	0.81486	0.592287	0.393434	0.219206
																																										674	0.999124	0.935994	0.814554	0.591295	0.393811	0.219813
																																										675	0.999167	0.935775	0.813273	0.591368	0.391645	0.218376
																																										676	1.00046	0.936434	0.814048	0.592519	0.393317	0.220667
																																										677	1.00145	0.936701	0.814826	0.593997	0.392985	0.220294
																																										678	0.998711	0.933295	0.814034	0.590058	0.390911	0.218464
																																										679	0.999288	0.935335	0.813904	0.591134	0.392673	0.218528
																																										680	0.997988	0.93847	0.816319	0.594195	0.393693	0.22022
																																										681	0.998479	0.93474	0.810869	0.591888	0.391917	0.21799
																																										682	0.998319	0.935744	0.814908	0.591965	0.393374	0.21917
																																										683	0.999757	0.936172	0.812441	0.591587	0.391687	0.218811
																																										684	1.00151	0.936484	0.816073	0.593831	0.394391	0.220923
																																										685	1.00066	0.936046	0.815374	0.593482	0.393703	0.220132
																																										686	0.999033	0.936721	0.814048	0.59206	0.392527	0.219758
																																										687	1.00161	0.936912	0.81453	0.591842	0.393636	0.220488
																																										688	0.999081	0.93626	0.81625	0.591749	0.394235	0.220159
																																										689	1.00122	0.937187	0.815214	0.594457	0.395234	0.22152
																																										690	1.00081	0.936656	0.814026	0.592465	0.393611	0.220197
																																										691	0.998571	0.936739	0.813979	0.590682	0.392902	0.218531
																																										692	1.00037	0.939146	0.815291	0.593519	0.394744	0.221468
																																										693	0.998205	0.933698	0.813415	0.590955	0.393355	0.219798
																																										694	0.999089	0.936875	0.814115	0.592509	0.393387	0.220336
																																										695	0.999333	0.939251	0.817456	0.594028	0.394002	0.220134
																																										696	1.0008	0.938067	0.815462	0.593398	0.394586	0.221769
																																										697	0.998686	0.936898	0.813373	0.591298	0.392266	0.219998
																																										698	1.00054	0.937054	0.815281	0.592813	0.39396	0.221094
																																										699	1.0005	0.93792	0.814614	0.594003	0.395252	0.222281
																																										700	0.998943	0.935607	0.812602	0.593093	0.39367	0.22009
																																										701	1.00093	0.938117	0.815118	0.593243	0.393974	0.221875
																																										702	0.995482	0.932447	0.811372	0.589843	0.391429	0.218011
																																										703	1.00023	0.938384	0.816874	0.593131	0.395773	0.222273
																																										704	0.998773	0.935344	0.813556	0.590217	0.392345	0.219802
																																										705	1.00006	0.934813	0.81494	0.593334	0.39405	0.222242
																																										706	0.998951	0.935965	0.815024	0.592815	0.394277	0.220978
																																										707	1.00295	0.939174	0.817019	0.594512	0.395815	0.222576
																																										708	1.00075	0.937712	0.815291	0.593164	0.394384	0.221647
																																										709	0.999698	0.937827	0.815436	0.594633	0.394936	0.222508
																																										710	1.00029	0.936066	0.814379	0.593854	0.395226	0.221882
																																										711	0.998502	0.937058	0.815566	0.593577	0.393842	0.222176
																																										712	0.999294	0.934715	0.814152	0.593191	0.393724	0.221243
																																										713	1.0008	0.935337	0.814889	0.592564	0.395089	0.221999
																																										714	1.00012	0.933968	0.814138	0.590639	0.394089	0.220712
																																										715	0.998427	0.935736	0.813463	0.592397	0.394065	0.220755
																																										716	1.00155	0.936349	0.815189	0.591338	0.394951	0.222272
																																										717	0.996585	0.934423	0.813375	0.591049	0.392082	0.219752
																																										718	0.998968	0.933878	0.812258	0.592045	0.392898	0.220643
																																										719	0.998172	0.935649	0.813631	0.592625	0.393622	0.220325
																																										720	0.999053	0.934913	0.814698	0.592332	0.393903	0.221857
																																										721	1.00159	0.936811	0.815323	0.595135	0.396274	0.223783
																																										722	1.00183	0.936588	0.813948	0.593246	0.394833	0.222295
																																										723	1.00178	0.935515	0.813473	0.592487	0.394017	0.222399
																																										724	0.998181	0.932826	0.813434	0.59004	0.393001	0.218935
																																										725	1.00053	0.936717	0.815417	0.592613	0.395762	0.223165
																																										726	0.999577	0.93546	0.813512	0.593129	0.394525	0.223538
																																										727	1.00121	0.93725	0.815998	0.594116	0.395917	0.22316
																																										728	0.999979	0.938285	0.813732	0.591758	0.393814	0.222009
																																										729	0.999481	0.936777	0.812218	0.591885	0.395202	0.222504
																																										730	0.99794	0.934912	0.813154	0.589754	0.393348	0.22123
																																										731	0.999685	0.937269	0.81355	0.591982	0.39357	0.221614
																																										732	1.00133	0.936482	0.814911	0.591322	0.395197	0.221687
																																										733	1.00016	0.937383	0.814441	0.594753	0.395083	0.222071
																																										734	0.998169	0.936535	0.816001	0.590068	0.395356	0.221662
																																										735	1.00053	0.936652	0.813861	0.593182	0.395172	0.222323
																																										736	1.00098	0.934611	0.812197	0.594158	0.3938	0.222408
																																										737	1.00043	0.93512	0.814364	0.591814	0.39436	0.221511
																																										738	0.998821	0.935356	0.814134	0.592168	0.394122	0.2211
																																										739	1.00061	0.93534	0.816623	0.593429	0.394458	0.223371
																																										740	0.999104	0.936579	0.814771	0.593294	0.395207	0.222656
																																										741	1.00089	0.935569	0.815176	0.591362	0.39551	0.221805
																																										742	1.0027	0.940638	0.816659	0.594843	0.398249	0.22563
																																										743	1.0018	0.938292	0.816385	0.594712	0.397669	0.225015
																																										744	1.00059	0.938498	0.815205	0.594204	0.395498	0.223869
																																										745	0.999349	0.937918	0.814867	0.592486	0.395793	0.222761
																																										746	0.999429	0.935098	0.812163	0.591584	0.393739	0.221704
																																										747	0.999437	0.937293	0.814711	0.593525	0.396448	0.223756
																																										748	1.00219	0.938071	0.816793	0.593139	0.396863	0.224733
																																										749	1.00106	0.935975	0.814003	0.593074	0.3963	0.224075
																																										750	1.00174	0.938588	0.815301	0.594371	0.39808	0.226375
																																										751	1.00265	0.938775	0.816263	0.594398	0.396805	0.224037
																																										752	1.00098	0.937828	0.815675	0.593125	0.39705	0.225268
																																										753	1.00048	0.936702	0.815157	0.592331	0.395485	0.22341
																																										754	1.00084	0.936639	0.814	0.593082	0.395908	0.22304
																																										755	0.999635	0.937028	0.813817	0.593801	0.396538	0.223854
																																										756	1.001	0.937177	0.815708	0.594175	0.397143	0.224994
																																										757	1.00052	0.935444	0.812868	0.592663	0.395107	0.224123
																																										758	1.00156	0.935457	0.813735	0.593563	0.396241	0.224534
																																										759	1.00215	0.936709	0.814391	0.593811	0.397737	0.224883
																																										760	1.0038	0.939384	0.816564	0.59561	0.397624	0.225257
																																										761	0.999713	0.936474	0.816767	0.594459	0.394517	0.223678
																																										762	1.00041	0.937281	0.816578	0.592839	0.397757	0.225185
																																										763	1.00146	0.936514	0.817618	0.593194	0.397321	0.22545
																																										764	1.00285	0.938005	0.817652	0.594784	0.398227	0.227112
																																										765	1.00191	0.937774	0.81592	0.594655	0.397442	0.225085
																																										766	1.00227	0.937024	0.818967	0.595669	0.396737	0.225647
																																										767	1.00196	0.939751	0.814945	0.594502	0.398411	0.226238
																																										768	0.999278	0.937337	0.815593	0.59466	0.396042	0.22564
																																										769	1.00177	0.936422	0.814529	0.593226	0.396526	0.225894
																																										770	0.999451	0.93766	0.813738	0.593637	0.39459	0.224368
																																										771	1.00119	0.936881	0.816147	0.593571	0.396874	0.226757
																																										772	1.00249	0.938891	0.814517	0.592117	0.396873	0.226641
																																										773	0.999166	0.935767	0.813525	0.591654	0.395024	0.224511
																																										774	0.999681	0.936631	0.814782	0.593255	0.396978	0.22509
																																										775	1.00026	0.936508	0.813958	0.592581	0.395541	0.225492
																																										776	1.0005	0.936223	0.813347	0.592425	0.395659	0.225938
																																										777	1.00138	0.935001	0.815151	0.591633	0.395805	0.225731
																																										778	1.00247	0.9361	0.815032	0.594599	0.396991	0.226258
																																										779	1.00139	0.93665	0.814173	0.593626	0.396933	0.225866
																																										780	1.00106	0.937065	0.814518	0.59431	0.397002	0.22572
																																										781	1.00219	0.93784	0.815495	0.59307	0.396607	0.225761
																																										782	1.00407	0.939446	0.815058	0.595178	0.398303	0.228045
																																										783	0.999757	0.935043	0.813745	0.591196	0.395128	0.22462
																																										784	1.00396	0.937392	0.816372	0.595025	0.398085	0.227507
																																										785	1.00262	0.93836	0.816889	0.594814	0.397463	0.228131
																																										786	0.998872	0.935784	0.811427	0.592539	0.396028	0.225353
																																										787	0.999822	0.93462	0.813578	0.593198	0.395352	0.225293
																																										788	1.00283	0.937962	0.814708	0.595303	0.397891	0.227552
																																										789	1.00014	0.936459	0.81369	0.593464	0.396137	0.226664
																																										790	1.00017	0.936778	0.814885	0.593788	0.396063	0.225909
																																										791	1.00235	0.937777	0.817123	0.595247	0.397986	0.227552
																																										792	1.00111	0.937441	0.815755	0.594095	0.397155	0.22712
																																										793	0.999721	0.934497	0.81291	0.59267	0.395614	0.225093
																																										794	1.00268	0.936905	0.814237	0.594039	0.398341	0.22719
																																										795	0.997721	0.933176	0.813827	0.591605	0.39436	0.224371
																																										796	1.00109	0.937264	0.814539	0.593532	0.395655	0.226593
																																										797	1.00145	0.937769	0.815988	0.594489	0.398969	0.227459
																																										798	1.00208	0.937173	0.814149	0.594814	0.398575	0.228987
																																										799	1.00177	0.937122	0.816065	0.592734	0.39765	0.226555
																																										800	0.999345	0.937254	0.811902	0.592821	0.396967	0.226593
																																										801	1.00166	0.936954	0.815418	0.593192	0.397558	0.227357
																																										802	1.00473	0.941049	0.817135	0.597131	0.401034	0.229749
																																										803	1.00254	0.938082	0.817062	0.594756	0.398686	0.2277
																																										804	1.00123	0.935583	0.816196	0.593517	0.398105	0.22695
																																										805	1.00119	0.937513	0.815065	0.593573	0.397406	0.226979
																																										806	1.00239	0.937054	0.815306	0.595156	0.398753	0.228403
																																										807	1.00045	0.937675	0.815577	0.59271	0.397721	0.226996
																																										808	1.00064	0.935306	0.815087	0.594353	0.398419	0.226832
																																										809	0.999224	0.936647	0.815268	0.59079	0.396679	0.225995
																																										810	1.00162	0.937443	0.814474	0.593646	0.398045	0.227588
																																										811	1.00319	0.939581	0.814898	0.595129	0.399764	0.228486
																																										812	1.00083	0.938671	0.815295	0.592098	0.397669	0.228182
																																										813	1.0006	0.935922	0.815287	0.59307	0.396455	0.226791
																																										814	0.999883	0.936983	0.814639	0.593265	0.398518	0.227801
																																										815	0.997719	0.935245	0.812554	0.592264	0.39648	0.226587
																																										816	1.00027	0.936765	0.814089	0.592392	0.398086	0.225865
																																										817	1.00209	0.938638	0.817535	0.594654	0.39905	0.228781
																																										818	1.00033	0.937364	0.816968	0.593581	0.399076	0.228979
																																										819	1.00372	0.939195	0.81577	0.593886	0.399472	0.229631
																																										820	0.999718	0.936816	0.812361	0.592939	0.396325	0.227537
																																										821	1.00041	0.935686	0.813187	0.592827	0.398524	0.22777
																																										822	0.998434	0.936033	0.813175	0.592888	0.397093	0.227026
																																										823	1.00005	0.937807	0.815799	0.594789	0.398859	0.228896
																																										824	0.999919	0.937859	0.815473	0.594578	0.398866	0.228113
																																										825	0.996819	0.935385	0.813629	0.593638	0.397239	0.225867
																																										826	1.0002	0.937428	0.815634	0.594339	0.399643	0.228422
																																										827	1.00119	0.937275	0.817051	0.595588	0.399342	0.229292
																																										828	0.999066	0.93699	0.814091	0.592725	0.398745	0.227908
																																										829	1.00062	0.936595	0.815989	0.59555	0.399613	0.229498
																																										830	0.999489	0.935112	0.814289	0.59209	0.397118	0.228088
																																										831	1.00131	0.938532	0.814604	0.594437	0.39817	0.230351
																																										832	0.996741	0.935991	0.812916	0.592933	0.397649	0.227005
																																										833	1.00036	0.937292	0.814543	0.594383	0.398416	0.229188
																																										834	1.00016	0.937167	0.815107	0.594026	0.39751	0.228076
																																										835	1.00078	0.937898	0.813532	0.593704	0.398609	0.229949
																																										836	1.00003	0.937895	0.815701	0.593755	0.397417	0.228596
																																										837	0.999559	0.935365	0.811448	0.592254	0.396846	0.227107
																																										838	1.00075	0.937612	0.815154	0.59213	0.397507	0.228428
																																										839	1.00246	0.938832	0.815735	0.594405	0.399247	0.230107
																																										840	0.998879	0.938622	0.815094	0.594386	0.399535	0.229443
																																										841	0.996969	0.9368	0.813223	0.591375	0.397401	0.228295
																																										842	0.999204	0.936326	0.814179	0.592667	0.398318	0.228389
																																										843	0.998268	0.936053	0.81375	0.593284	0.398159	0.228653
																																										844	1.00167	0.938229	0.815284	0.595036	0.399675	0.230688
																																										845	1.00038	0.937867	0.815312	0.595256	0.400245	0.229592
																																										846	0.999476	0.938366	0.817098	0.595008	0.400414	0.23064
																																										847	1.00313	0.939449	0.816603	0.593337	0.399812	0.230684
																																										848	0.998573	0.936242	0.81541	0.594165	0.399461	0.229309
																																										849	1.0012	0.938117	0.816971	0.59492	0.400792	0.231102
																																										850	1.00137	0.938148	0.814273	0.593963	0.39903	0.230982
																																										851	0.997945	0.935302	0.81465	0.593153	0.39931	0.229402
																																										852	0.999357	0.937841	0.815233	0.594307	0.400092	0.229296
																																										853	1.00218	0.940013	0.818056	0.594329	0.402283	0.230808
																																										854	1.00139	0.937128	0.816046	0.59491	0.400208	0.230988
																																										855	1.00211	0.940586	0.813878	0.5943	0.399286	0.230807
																																										856	0.998643	0.937562	0.814649	0.594121	0.398821	0.229656
																																										857	0.999027	0.937197	0.814066	0.593143	0.398118	0.230127
																																										858	0.999681	0.939583	0.814485	0.594921	0.400566	0.230758
																																										859	1.00117	0.938384	0.81786	0.59658	0.401798	0.232394
																																										860	0.999545	0.936933	0.81509	0.595539	0.400196	0.230328
																																										861	1.00061	0.937627	0.816754	0.595407	0.40104	0.231747
																																										862	1.00035	0.937874	0.81495	0.59371	0.399214	0.231748
																																										863	1.00041	0.939537	0.815552	0.595585	0.39988	0.231645
																																										864	1.00092	0.935808	0.813622	0.592056	0.399408	0.229668
																																										865	1.001	0.938462	0.816291	0.593883	0.400565	0.231396
																																										866	1.00263	0.938505	0.815544	0.595566	0.402226	0.233549
																																										867	1.00293	0.93907	0.817625	0.596741	0.401251	0.233124
																																										868	1.00011	0.937357	0.814717	0.594092	0.399704	0.23108
																																										869	1.00071	0.938784	0.815958	0.596074	0.401241	0.232604
																																										870	1.00129	0.936713	0.814906	0.594047	0.399881	0.23098
																																										871	0.997355	0.935729	0.813599	0.593513	0.398618	0.229758
																																										872	1.00037	0.936062	0.815156	0.59413	0.400111	0.230399
																																										873	1.00072	0.938785	0.815645	0.594044	0.398042	0.230834
																																										874	0.998562	0.936121	0.811561	0.591003	0.398775	0.229706
																																										875	0.999668	0.938956	0.814358	0.595242	0.399644	0.231004
																																										876	1.0024	0.938119	0.816966	0.596096	0.402005	0.233554
																																										877	0.998866	0.936171	0.81167	0.593326	0.397745	0.230109
																																										878	0.999651	0.936761	0.813013	0.592982	0.401004	0.230773
																																										879	0.998896	0.936972	0.812547	0.592475	0.400023	0.230544
																																										880	1.00035	0.937363	0.815816	0.593891	0.400488	0.231967
																																										881	0.999311	0.934793	0.811565	0.593328	0.399354	0.23079
																																										882	0.999643	0.936835	0.814272	0.593865	0.400391	0.231245
																																										883	0.996959	0.93525	0.812662	0.592088	0.397781	0.229062
																																										884	0.999942	0.935827	0.813095	0.593005	0.399624	0.230955
																																										885	1.00228	0.939179	0.814654	0.595125	0.401577	0.233048
																																										886	1.00046	0.938926	0.814721	0.594096	0.40073	0.233136
																																										887	1.00064	0.939082	0.814742	0.595411	0.402421	0.232514
																																										888	1.00232	0.938963	0.815152	0.595733	0.401975	0.234253
																																										889	0.998761	0.935495	0.815308	0.593034	0.400796	0.232031
																																										890	1.0016	0.939002	0.816125	0.595932	0.402865	0.234485
																																										891	0.999682	0.93741	0.815478	0.593229	0.399598	0.232881
																																										892	1.00137	0.939108	0.81601	0.595199	0.400902	0.233127
																																										893	1.00207	0.939414	0.814019	0.595349	0.401929	0.233036
																																										894	1.0001	0.938923	0.815143	0.59453	0.40172	0.233815
																																										895	0.998672	0.937088	0.815248	0.593347	0.400386	0.232209
																																										896	0.99926	0.938319	0.815094	0.594038	0.399909	0.232863
																																										897	0.999707	0.935944	0.813526	0.592285	0.400621	0.231874
																																										898	0.999316	0.936604	0.814874	0.59384	0.40019	0.23184
																																										899	1.00228	0.938871	0.817383	0.596279	0.403216	0.234996
																																										900	1.00174	0.938471	0.816571	0.596107	0.402719	0.235291
																																										901	1.00274	0.937903	0.817015	0.596468	0.402186	0.234405
																																										902	1.00064	0.938276	0.81505	0.592787	0.40105	0.233659
																																										903	0.999839	0.936222	0.814277	0.59421	0.400795	0.233454
																																										904	1.00051	0.935827	0.813037	0.593217	0.398535	0.232406
																																										905	1.00105	0.938514	0.814218	0.593138	0.401759	0.233583
																																										906	1.00136	0.938197	0.816022	0.593533	0.401118	0.234626
																																										907	1.00241	0.937764	0.817808	0.596633	0.403192	0.236282
																																										908	1.00264	0.939878	0.815002	0.59464	0.402718	0.234513
																																										909	0.997626	0.936114	0.812237	0.592624	0.400005	0.232293
																																										910	0.999135	0.940021	0.815914	0.593903	0.401442	0.234226
																																										911	0.998912	0.937875	0.816052	0.592683	0.400841	0.2337
																																										912	1.00056	0.936105	0.812565	0.593704	0.401419	0.232617
																																										913	1.00079	0.937231	0.817369	0.595708	0.402278	0.234984
																																										914	1.00098	0.936905	0.813357	0.593583	0.400871	0.233416
																																										915	1.00027	0.940276	0.817571	0.596249	0.403863	0.236438
																																										916	1.00366	0.938731	0.814804	0.596016	0.402661	0.235907
																																										917	1.00131	0.938981	0.812627	0.594164	0.401324	0.234307
																																										918	0.999098	0.939251	0.813515	0.593891	0.40181	0.234763
																																										919	1.00107	0.938915	0.813786	0.593238	0.402247	0.23458
																																										920	1.00044	0.939792	0.815639	0.593611	0.402188	0.235315
																																										921	1.00123	0.93794	0.81339	0.596202	0.401262	0.234878
																																										922	1.00163	0.93904	0.815193	0.593795	0.401802	0.23516
																																										923	1.00158	0.937171	0.816084	0.594062	0.401859	0.235994
																																										924	1.00199	0.938728	0.816679	0.595984	0.402497	0.235708
																																										925	0.999215	0.938141	0.813861	0.594456	0.402309	0.234811
																																										926	1.00247	0.937792	0.815615	0.595331	0.401352	0.233873
																																										927	1.00121	0.939308	0.812941	0.594537	0.402725	0.235829
																																										928	1.00046	0.937499	0.813759	0.595966	0.401875	0.235535
																																										929	0.999108	0.938939	0.815214	0.59455	0.400879	0.23487
																																										930	1.00248	0.939261	0.81327	0.594331	0.401229	0.235972
																																										931	1.00135	0.939607	0.815096	0.594094	0.402466	0.236287
																																										932	1.0027	0.939894	0.81466	0.593715	0.402418	0.235636
																																										933	1.00244	0.939319	0.815007	0.597035	0.402843	0.237613
																																										934	0.997483	0.937564	0.813065	0.594386	0.401423	0.235115
																																										935	0.999168	0.937756	0.814298	0.594553	0.400884	0.233808
																																										936	1.00073	0.939383	0.813758	0.593493	0.40274	0.234896
																																										937	1.00161	0.940474	0.815893	0.596351	0.403839	0.237016
																																										938	1.00313	0.940171	0.814513	0.595052	0.403389	0.237412
																																										939	1.00203	0.943265	0.81725	0.597312	0.404623	0.23861
																																										940	1.00151	0.939256	0.813168	0.594885	0.402931	0.235323
																																										941	1.00167	0.941931	0.817472	0.597621	0.405687	0.237316
																																										942	0.999348	0.938861	0.814873	0.59376	0.402013	0.235539
																																										943	0.999523	0.938786	0.814846	0.594491	0.402317	0.236067
																																										944	1.00079	0.93856	0.812418	0.595341	0.402316	0.23528
																																										945	0.999148	0.937261	0.813065	0.593637	0.400549	0.234615
																																										946	1.00068	0.939105	0.814651	0.595379	0.403024	0.235207
																																										947	0.999489	0.938874	0.811652	0.595502	0.401477	0.234637
																																										948	1.00211	0.940861	0.815673	0.596638	0.40429	0.237186
																																										949	1.00099	0.936618	0.814124	0.594965	0.403871	0.236392
																																										950	1.00053	0.93981	0.816532	0.596124	0.403736	0.237237
																																										951	1.0032	0.943812	0.818882	0.598621	0.4057	0.240253
																																										952	1.00154	0.94063	0.813746	0.5963	0.403194	0.236204
																																										953	1.00032	0.938462	0.814307	0.595368	0.403438	0.235851
																																										954	1.00259	0.941029	0.81549	0.59731	0.404613	0.237877
																																										955	1.00206	0.939245	0.815256	0.597241	0.40299	0.237384
																																										956	1.00047	0.938339	0.813885	0.594698	0.404355	0.235617
																																										957	1.00079	0.940185	0.814981	0.595476	0.404489	0.238998
																																										958	1.00003	0.940857	0.81591	0.59648	0.403301	0.237045
																																										959	0.999677	0.936481	0.811996	0.59512	0.401976	0.235491
																																										960	1.00147	0.935378	0.813123	0.594307	0.401406	0.234634
																																										961	1.00113	0.941372	0.818115	0.597038	0.404968	0.237495
																																										962	1.00215	0.941806	0.815847	0.596728	0.405392	0.237822
																																										963	0.999707	0.939477	0.813984	0.595496	0.403437	0.237027
																																										964	1.00004	0.940731	0.815296	0.596451	0.404695	0.238286
																																										965	1.002	0.940652	0.816109	0.597246	0.405988	0.239036
																																										966	1.00142	0.940146	0.816679	0.596057	0.404681	0.237888
																																										967	0.998339	0.93859	0.812148	0.595377	0.402907	0.236616
																																										968	1.0019	0.939854	0.814656	0.594489	0.404328	0.237849
																																										969	1.00187	0.938791	0.815349	0.597928	0.403455	0.238377
																																										970	1.00048	0.938736	0.813959	0.59513	0.403216	0.236593
																																										971	1.00064	0.940758	0.814868	0.594703	0.403147	0.237638
																																										972	1.00074	0.939678	0.81545	0.596833	0.404772	0.238539
																																										973	1.00006	0.939348	0.815193	0.594992	0.404383	0.23694
																																										974	1.0001	0.936201	0.813334	0.595203	0.402262	0.236461
																																										975	0.999576	0.939812	0.815505	0.594845	0.40504	0.238551
																																										976	1.00106	0.940598	0.81383	0.595184	0.405136	0.238269
																																										977	1.0004	0.939649	0.815806	0.596153	0.405021	0.238783
																																										978	0.99881	0.937554	0.811381	0.595188	0.403172	0.2374
																																										979	0.999424	0.937424	0.81293	0.596088	0.403277	0.237399
																																										980	0.998361	0.937777	0.814274	0.594642	0.402621	0.236378
																																										981	1.00149	0.940131	0.817103	0.596013	0.40401	0.23839
																																										982	0.997618	0.936869	0.814313	0.596312	0.404311	0.237595
																																										983	1.00155	0.93871	0.815293	0.594112	0.404774	0.238347
																																										984	1.0009	0.939606	0.815738	0.598248	0.404849	0.238698
																																										985	1.00034	0.941173	0.813967	0.596363	0.40576	0.239329
																																										986	1.00023	0.937261	0.812703	0.594326	0.40335	0.237265
																																										987	1.00075	0.938352	0.813411	0.594943	0.402685	0.237316
																																										988	1.00077	0.940917	0.814354	0.596006	0.404712	0.239447
																																										989	1.00062	0.939815	0.814288	0.594108	0.403734	0.238519
																																										990	1.00123	0.938005	0.814979	0.595632	0.405296	0.239048
																																										991	0.998957	0.939492	0.813415	0.595573	0.403694	0.237755
																																										992	1.00064	0.940613	0.813029	0.595629	0.405142	0.239295
																																										993	1.00153	0.93952	0.815118	0.595451	0.404409	0.239105
																																										994	0.99951	0.938714	0.81319	0.596458	0.403264	0.238198
																																										995	0.999371	0.939167	0.815105	0.596638	0.404526	0.238896
																																										996	0.999149	0.937519	0.813794	0.595917	0.404646	0.237998
																																										997	0.999668	0.939636	0.812004	0.59474	0.403437	0.237657
																																										998	0.999703	0.938634	0.813884	0.597121	0.405171	0.238903
																																										999	1.00205	0.938923	0.815724	0.595331	0.405123	0.239541
																																										1000	1.00203	0.941727	0.815079	0.596946	0.406633	0.240018
																																										1001	1.00106	0.938551	0.812515	0.594293	0.405445	0.239307
																																										1002	0.998678	0.939287	0.813619	0.595398	0.403801	0.238036
																																										1003	0.999117	0.937825	0.814315	0.595048	0.404944	0.237813
																																										1004	0.998167	0.938283	0.813999	0.594763	0.404678	0.23873
																																										1005	1.00022	0.940016	0.813849	0.597365	0.4044	0.238447
																																										1006	1.00097	0.93902	0.814627	0.595091	0.404524	0.238875
																																										1007	1.00095	0.939859	0.813846	0.596848	0.405528	0.240062
																																										1008	1.00038	0.937195	0.814424	0.595305	0.404248	0.239248
																																										1009	0.997825	0.939498	0.812932	0.593279	0.403807	0.238765
																																										1010	0.999768	0.938273	0.81335	0.594488	0.404535	0.239684
																																										1011	1.00184	0.941	0.813339	0.595867	0.405594	0.239418
																																										1012	1.00171	0.94027	0.815996	0.595609	0.406998	0.241621
																																										1013	0.999176	0.938479	0.813371	0.594329	0.403943	0.238495
																																										1014	1.0013	0.940343	0.815312	0.59728	0.405342	0.240549
																																										1015	0.999859	0.940105	0.814735	0.59677	0.40592	0.240872
																																										1016	1.00201	0.940099	0.815326	0.597158	0.405581	0.241748
																																										1017	1.00188	0.940523	0.814464	0.596007	0.405616	0.240793
																																										1018	1.0002	0.940157	0.814998	0.595787	0.404937	0.240668
																																										1019	1.0025	0.94021	0.813869	0.595868	0.405208	0.240782
																																										1020	1.00133	0.939957	0.815108	0.597413	0.406125	0.241071
																																										1021	0.998756	0.937748	0.812071	0.593698	0.4034	0.238792
																																										1022	1.00202	0.93817	0.812229	0.596573	0.404952	0.239086
																																										1023	1.00063	0.940138	0.812861	0.595778	0.406204	0.24072
																																										1024	1.00298	0.941006	0.815989	0.595259	0.406282	0.240709
																																										1025	1.00099	0.942927	0.814179	0.597132	0.406812	0.241252
																																										1026	0.999276	0.939116	0.81294	0.594381	0.404455	0.238888
																																										1027	1.00026	0.939852	0.81441	0.595252	0.404682	0.239959
																																										1028	1.00253	0.940546	0.81432	0.595529	0.407176	0.24193
																																										1029	1.00089	0.943053	0.81549	0.596046	0.405655	0.241342
																																										1030	0.999605	0.939697	0.814149	0.595286	0.405008	0.240249
																																										1031	0.99973	0.940163	0.814863	0.597339	0.405021	0.240086
																																										1032	0.999842	0.939944	0.812713	0.594611	0.404893	0.240369
																																										1033	1.0018	0.940504	0.814627	0.59735	0.405714	0.241794
																																										1034	1.00127	0.940267	0.813874	0.595103	0.405646	0.240883
																																										1035	1.00277	0.941375	0.814182	0.597418	0.407715	0.241939
																																										1036	1.00156	0.939249	0.813217	0.596615	0.406082	0.241532
																																										1037	1.00007	0.939918	0.815308	0.597127	0.406216	0.240921
																																										1038	0.998969	0.937938	0.81244	0.595257	0.405992	0.240676
																																										1039	1.00156	0.942446	0.816067	0.599497	0.407705	0.243738
																																										1040	1.00242	0.940877	0.813938	0.596104	0.405977	0.241529
																																										1041	1.00043	0.940195	0.815395	0.59475	0.40629	0.241199
																																										1042	0.999641	0.940173	0.814667	0.596127	0.405502	0.241772
																																										1043	1.00073	0.939902	0.813649	0.596333	0.407793	0.241939
																																										1044	1.00065	0.941158	0.812598	0.595208	0.405759	0.241524
																																										1045	0.999587	0.939477	0.814337	0.596371	0.406381	0.240639
																																										1046	0.999307	0.93839	0.812125	0.59531	0.405244	0.240548
																																										1047	1.00067	0.940545	0.812452	0.595016	0.406099	0.241622
																																										1048	0.998266	0.939019	0.813559	0.595474	0.404953	0.240539
																																										1049	0.999758	0.94041	0.815467	0.596931	0.405624	0.240981
																																										1050	0.998375	0.940254	0.812088	0.594232	0.40447	0.239854
																																										1051	1.00346	0.941653	0.814979	0.59826	0.40839	0.244714
																																										1052	1.00179	0.940045	0.814369	0.596533	0.406833	0.243585
																																										1053	1.00217	0.940192	0.813887	0.59562	0.405902	0.242694
																																										1054	1.00245	0.941971	0.814784	0.598108	0.407275	0.243012
																																										1055	0.999858	0.939869	0.814218	0.596362	0.405412	0.241506
																																										1056	1.00073	0.938945	0.813912	0.594077	0.405417	0.240738
																																										1057	1.00107	0.940668	0.813603	0.59438	0.406082	0.241721
																																										1058	0.999496	0.93927	0.813703	0.595745	0.407642	0.243082
																																										1059	1.00146	0.940495	0.813817	0.597575	0.407827	0.242693
																																										1060	1.0018	0.939891	0.813411	0.595123	0.406267	0.242835
																																										1061	1.00067	0.939196	0.814036	0.596866	0.407161	0.243557
																																										1062	0.999475	0.940432	0.810837	0.594126	0.404196	0.24122
																																										1063	1.00032	0.938974	0.812232	0.595145	0.406257	0.241343
																																										1064	1.00229	0.940042	0.815909	0.596431	0.407316	0.24347
																																										1065	1.00002	0.939459	0.813543	0.595926	0.407291	0.24258
																																										1066	0.998925	0.937057	0.811047	0.593319	0.405489	0.241221
																																										1067	1.00101	0.939948	0.814056	0.596323	0.406549	0.243265
																																										1068	1.00129	0.940684	0.815168	0.596788	0.407125	0.244774
																																										1069	0.999582	0.938167	0.812799	0.594652	0.405828	0.240925
																																										1070	1.00096	0.93824	0.812054	0.595284	0.405556	0.241696
																																										1071	0.999712	0.938152	0.812165	0.595378	0.407018	0.242417
																																										1072	1.00172	0.939401	0.815015	0.596033	0.406385	0.243394
																																										1073	0.997996	0.938554	0.812941	0.595281	0.405981	0.24225
																																										1074	1.00207	0.942334	0.815252	0.597404	0.407956	0.243875
																																										1075	1.00241	0.942725	0.814963	0.596847	0.408369	0.243468
																																										1076	1.00011	0.938877	0.813239	0.594568	0.405694	0.241872
																																										1077	1.00061	0.940842	0.814607	0.59731	0.407684	0.243742
																																										1078	0.99999	0.940115	0.812155	0.597463	0.406942	0.243656
																																										1079	1.00388	0.942197	0.815388	0.59698	0.409815	0.245172
																																										1080	1.00269	0.940306	0.813412	0.596848	0.407132	0.243609
																																										1081	1.00166	0.939984	0.812015	0.598095	0.407736	0.244063
																																										1082	1.00065	0.939188	0.815209	0.598669	0.409119	0.244091
																																										1083	1.00148	0.939349	0.815441	0.596225	0.408585	0.244331
																																										1084	1.00077	0.941439	0.813433	0.595574	0.407257	0.243469
																																										1085	1.00132	0.941506	0.813612	0.59721	0.407542	0.243593
																																										1086	1.00019	0.937803	0.814035	0.596289	0.407175	0.241933
																																										1087	1.00128	0.940934	0.813588	0.597005	0.405634	0.243309
																																										1088	0.99832	0.938426	0.812507	0.593928	0.405032	0.241971
																																										1089	1.0017	0.939649	0.81504	0.596689	0.406656	0.242784
																																										1090	1.00287	0.942399	0.813638	0.596858	0.408975	0.245785
																																										1091	1.00072	0.940151	0.813392	0.597207	0.407725	0.243911
																																										1092	0.997492	0.937395	0.811685	0.593956	0.406048	0.241298
																																										1093	1.00113	0.941127	0.81381	0.596899	0.408768	0.244166
																																										1094	0.998754	0.93831	0.810197	0.595441	0.40583	0.243054
																																										1095	1.00277	0.9397	0.81366	0.596561	0.408373	0.244409
																																										1096	1.00178	0.939638	0.813227	0.595048	0.4082	0.243995
																																										1097	1.00013	0.940342	0.814236	0.595493	0.408803	0.243549
																																										1098	1.00277	0.940644	0.813137	0.595973	0.408276	0.244073
																																										1099	0.998234	0.937901	0.809501	0.593968	0.404386	0.241664
																																										1100	1.00148	0.93906	0.811996	0.595075	0.407156	0.24343
																																										1101	1.00035	0.938673	0.812108	0.598083	0.407666	0.243962
																																										1102	1.00057	0.939709	0.81372	0.596209	0.407298	0.243726
																																										1103	1.00137	0.940366	0.814342	0.598126	0.408434	0.244599
																																										1104	1.00329	0.940712	0.81435	0.597795	0.408978	0.244671
																																										1105	0.998694	0.938693	0.813158	0.594678	0.407002	0.243018
																																										1106	1.00162	0.941324	0.81425	0.596747	0.407559	0.243965
																																										1107	1.00032	0.939128	0.813915	0.596683	0.407804	0.245531
																																										1108	1.00453	0.941723	0.816275	0.597602	0.409692	0.246814
																																										1109	1.0003	0.939065	0.811779	0.595621	0.405821	0.244599
																																										1110	1.00186	0.941185	0.810193	0.59709	0.407411	0.244613
																																										1111	1.00276	0.941817	0.811677	0.598876	0.408751	0.245352
																																										1112	1.00168	0.939279	0.812878	0.597019	0.406939	0.24432
																																										1113	1.00233	0.940868	0.813429	0.597003	0.408817	0.245357
																																										1114	1.00255	0.938611	0.813435	0.596431	0.408774	0.244941
																																										1115	0.998217	0.939231	0.811175	0.595933	0.406475	0.243414
																																										1116	1.0017	0.942106	0.813994	0.598201	0.41009	0.247303
																																										1117	1.00298	0.942633	0.814244	0.598168	0.408996	0.246996
																																										1118	1.00213	0.939585	0.813949	0.597464	0.406473	0.245838
																																										1119	0.999596	0.936823	0.810824	0.595641	0.407695	0.244538
																																										1120	1.00325	0.939907	0.815301	0.598019	0.410871	0.247196
																																										1121	1.00102	0.939916	0.811814	0.596572	0.408029	0.244783
																																										1122	1.00139	0.940218	0.814069	0.598353	0.409384	0.246028
																																										1123	1.00004	0.94096	0.812604	0.596589	0.408808	0.245687
																																										1124	1.00133	0.940382	0.813207	0.596182	0.407492	0.245049
																																										1125	1.00214	0.940626	0.813832	0.596044	0.408977	0.245632
																																										1126	1.0031	0.942613	0.816968	0.597033	0.40908	0.247462
																																										1127	1.00136	0.940769	0.812504	0.59595	0.407847	0.245637
																																										1128	0.99934	0.939062	0.81204	0.595787	0.406683	0.243636
																																										1129	1.0015	0.939132	0.812952	0.595394	0.408084	0.245393
																																										1130	0.998713	0.939056	0.812133	0.595097	0.408158	0.245867
																																										1131	1.00266	0.939843	0.815006	0.597194	0.410999	0.247414
																																										1132	1.00032	0.9403	0.812341	0.59666	0.407994	0.245886
																																										1133	1.00078	0.940071	0.810164	0.593533	0.406811	0.24417
																																										1134	1.00136	0.93998	0.814173	0.598917	0.408286	0.246591
																																										1135	1.00141	0.942957	0.813916	0.597967	0.410439	0.247664
																																										1136	0.999808	0.941525	0.811555	0.596017	0.407956	0.2462
																																										1137	1.00239	0.943739	0.815064	0.598934	0.411013	0.248697
																																										1138	1.0017	0.941895	0.813309	0.597917	0.410293	0.247486
																																										1139	1.00178	0.940973	0.812011	0.596326	0.409046	0.245959
																																										1140	1.00065	0.93826	0.812898	0.59569	0.408221	0.246225
																																										1141	0.997831	0.940127	0.810811	0.595194	0.407612	0.245393
																																										1142	1.00116	0.939115	0.811484	0.595885	0.408309	0.245428
																																										1143	0.999979	0.939302	0.811588	0.596355	0.408934	0.244896
																																										1144	1.00148	0.940992	0.81225	0.595937	0.409864	0.246622
																																										1145	1.0012	0.940988	0.813187	0.596635	0.409831	0.246839
																																										1146	1.00085	0.940076	0.815028	0.599221	0.411142	0.248199
																																										1147	1.00325	0.939916	0.8136	0.596947	0.409066	0.246598
																																										1148	1.00184	0.939507	0.812954	0.596749	0.409832	0.247419
																																										1149	1.00064	0.939355	0.812717	0.595061	0.408025	0.246352
																																										1150	1.00299	0.94129	0.813414	0.596585	0.409625	0.247359
																																										1151	1.00371	0.939903	0.812907	0.596744	0.409053	0.247041
																																										1152	1.00155	0.940703	0.813515	0.597223	0.409106	0.2469
																																										1153	1.00218	0.94145	0.813926	0.597395	0.410568	0.246643
																																										1154	1.00221	0.938978	0.815032	0.597791	0.410523	0.246645
																																										1155	1.00173	0.941191	0.812764	0.598129	0.407996	0.248045
																																										1156	1.00081	0.939906	0.813301	0.597211	0.409742	0.247249
																																										1157	0.99786	0.93482	0.810053	0.594112	0.406184	0.24425
																																										1158	1.00234	0.942387	0.813465	0.598742	0.409815	0.249247
																																										1159	0.998564	0.937799	0.811548	0.59554	0.407391	0.244999
																																										1160	1.00174	0.941082	0.813744	0.597891	0.40962	0.247515
																																										1161	0.999652	0.939007	0.81261	0.596561	0.408649	0.247413
																																										1162	1.00125	0.938942	0.811523	0.59648	0.407893	0.246331
																																										1163	0.999169	0.939649	0.813411	0.596579	0.409559	0.247458
																																										1164	1.00054	0.940629	0.812617	0.594099	0.408205	0.247252
																																										1165	1.00251	0.941685	0.815848	0.597667	0.410634	0.248708
																																										1166	1.00203	0.941703	0.81251	0.599085	0.410331	0.249166
																																										1167	0.999921	0.940847	0.812589	0.596528	0.409544	0.247502
																																										1168	1.0008	0.943618	0.814083	0.59712	0.409279	0.249289
																																										1169	1.0007	0.94208	0.813264	0.59615	0.408753	0.247926
																																										1170	1.00183	0.943635	0.8139	0.599847	0.411238	0.248902
																																										1171	1.00127	0.939985	0.813476	0.597468	0.409817	0.248216
																																										1172	1.00258	0.942508	0.813877	0.598565	0.410463	0.249481
																																										1173	1.00158	0.941409	0.812721	0.597864	0.410177	0.248003
																																										1174	1.00094	0.941507	0.813037	0.599458	0.411505	0.248873
																																										1175	1.00069	0.939127	0.811277	0.597018	0.409653	0.247258
																																										1176	0.99931	0.939931	0.811803	0.596437	0.41035	0.248348
																																										1177	1.00098	0.941974	0.813022	0.597956	0.410054	0.249037
																																										1178	1.00195	0.940198	0.811744	0.596623	0.410817	0.248525
																																										1179	1.0009	0.939666	0.812702	0.59808	0.409874	0.248908
																																										1180	0.998668	0.940361	0.810686	0.594926	0.408	0.245724
																																										1181	1.00151	0.942005	0.814321	0.595864	0.409448	0.2493
																																										1182	1.00142	0.942605	0.811171	0.598134	0.410834	0.249117
																																										1183	1.00116	0.939214	0.812785	0.597561	0.409916	0.249465
																																										1184	1.00141	0.940019	0.811468	0.596273	0.410586	0.248614
																																										1185	1.00011	0.940371	0.81064	0.595953	0.411054	0.248027
																																										1186	1.00022	0.94166	0.812342	0.597542	0.411157	0.248816
																																										1187	1.00414	0.941548	0.813642	0.59887	0.412084	0.250367
																																										1188	1.00099	0.940183	0.811998	0.5956	0.410295	0.249182
																																										1189	1	0.940841	0.81416	0.596078	0.411761	0.249422
																																										1190	1.00107	0.940025	0.812482	0.596427	0.410752	0.248895
																																										1191	1.00041	0.939376	0.810749	0.597727	0.410056	0.249641
																																										1192	1.00105	0.941348	0.811626	0.596245	0.410289	0.248864
																																										1193	1.00184	0.941909	0.813579	0.598417	0.411212	0.250365
																																										1194	0.999039	0.940024	0.810505	0.596732	0.409894	0.247825
																																										1195	1.00019	0.942394	0.811666	0.598146	0.410603	0.249832
																																										1196	1.00003	0.94002	0.811111	0.597114	0.409915	0.248483
																																										1197	1.00248	0.941958	0.812053	0.597238	0.411866	0.250277
																																										1198	1.00342	0.94376	0.815677	0.597853	0.412727	0.251299
																																										1199	1.00254	0.942666	0.811445	0.598817	0.411282	0.250643
																																										1200	1.00099	0.940971	0.811662	0.597448	0.411062	0.249861
																																										1201	0.998743	0.938733	0.809993	0.595235	0.40872	0.248188
																																										1202	1.00065	0.940264	0.811841	0.598468	0.411382	0.250324
																																										1203	1.00438	0.942594	0.813959	0.599697	0.413618	0.252029
																																										1204	1.00043	0.941465	0.811815	0.598157	0.412169	0.250829
																																										1205	0.999074	0.940497	0.811947	0.597556	0.410318	0.248774
																																										1206	1.00102	0.942889	0.812753	0.597562	0.411495	0.249408
																																										1207	0.999443	0.940283	0.812028	0.596663	0.410128	0.248835
																																										1208	1.00121	0.942205	0.812703	0.597828	0.411337	0.250251
																																										1209	1.00031	0.940242	0.811262	0.598063	0.409816	0.249772
																																										1210	1.00096	0.94076	0.812784	0.596584	0.411217	0.249717
																																										1211	1.00032	0.94106	0.811348	0.597018	0.411176	0.250138
																																										1212	0.999693	0.940301	0.811137	0.595894	0.410812	0.24955
																																										1213	1.00079	0.940182	0.809892	0.596882	0.410988	0.248967
																																										1214	1.00106	0.941442	0.811337	0.597179	0.412022	0.250625
																																										1215	1.00043	0.939328	0.811486	0.59554	0.410247	0.248915
																																										1216	1.00247	0.942249	0.815691	0.59982	0.413762	0.25215
																																										1217	1.0036	0.94185	0.813161	0.598347	0.412868	0.252333
																																										1218	1.00102	0.942006	0.813306	0.597718	0.41249	0.25103
																																										1219	0.999222	0.94059	0.811162	0.597355	0.411121	0.249493
																																										1220	1.00013	0.940694	0.812649	0.596053	0.410759	0.249873
																																										1221	1.00003	0.939699	0.810003	0.596921	0.410287	0.248283
																																										1222	1.00076	0.939755	0.810749	0.598528	0.411699	0.250737
																																										1223	0.998386	0.940085	0.809338	0.596627	0.409705	0.249151
																																										1224	1.00057	0.941434	0.811263	0.598456	0.4128	0.251486
																																										1225	1.00015	0.940948	0.810777	0.597613	0.410911	0.250992
																																										1226	0.999826	0.941198	0.811009	0.59885	0.411561	0.251146
																																										1227	1.00193	0.94367	0.814563	0.599567	0.413693	0.253698
																																										1228	1.0001	0.940593	0.809248	0.596677	0.410575	0.249612
																																										1229	1.00099	0.942414	0.812747	0.598433	0.413559	0.252949
																																										1230	1.00207	0.942134	0.813682	0.598006	0.413001	0.253031
																																										1231	1.00185	0.941627	0.812527	0.598149	0.413515	0.251644
																																										1232	0.998165	0.941242	0.810372	0.596984	0.411444	0.251438
																																										1233	1.0024	0.943185	0.812623	0.598997	0.41317	0.251803
																																										1234	0.999826	0.941311	0.812211	0.598484	0.41342	0.251596
																																										1235	1.00111	0.941541	0.811431	0.598155	0.411481	0.250431
																																										1236	1.00299	0.941609	0.813066	0.600017	0.413287	0.252874
																																										1237	1.00009	0.940641	0.811069	0.597325	0.41147	0.251844
																																										1238	0.999979	0.94288	0.813798	0.597362	0.412877	0.252134
																																										1239	1.00005	0.943283	0.812641	0.599266	0.4127	0.253194
																																										1240	1.00172	0.942484	0.813723	0.598403	0.41296	0.251997
																																										1241	1.00018	0.941559	0.809868	0.597761	0.413081	0.251596
																																										1242	0.999741	0.942058	0.810483	0.597205	0.411901	0.25066
																																										1243	0.999869	0.942485	0.814039	0.596962	0.413209	0.25261
																																										1244	1.00386	0.944197	0.814328	0.599796	0.41456	0.254345
																																										1245	1.00003	0.942451	0.812354	0.598564	0.413638	0.252599
																																										1246	0.999628	0.941894	0.810871	0.598998	0.412607	0.252782
																																										1247	0.999979	0.9426	0.81201	0.597773	0.412322	0.25225
																																										1248	1.00257	0.942815	0.812726	0.598577	0.413371	0.25259
																																										1249	1.00118	0.940906	0.810214	0.59822	0.411866	0.251156
																																										1250	1.00324	0.942572	0.813658	0.598758	0.414689	0.252976
																																										1251	0.998436	0.939313	0.810405	0.596292	0.412271	0.250559
																																										1252	1.00234	0.942913	0.813007	0.599653	0.413315	0.252488
																																										1253	1.00299	0.942981	0.81264	0.599144	0.413138	0.254469
																																										1254	1.00175	0.943152	0.814472	0.599103	0.413531	0.253702
																																										1255	1.00199	0.945279	0.813747	0.599351	0.41514	0.25438
																																										1256	1.00062	0.943067	0.811221	0.598805	0.412767	0.252161
																																										1257	1.00151	0.942827	0.812945	0.600281	0.414899	0.254144
																																										1258	1.00056	0.941414	0.814221	0.597175	0.413488	0.253234
																																										1259	1.00052	0.943882	0.811106	0.599029	0.414008	0.253631
																																										1260	1.00001	0.939467	0.809433	0.596539	0.411007	0.251278
																																										1261	1.00113	0.94324	0.811096	0.597996	0.413074	0.253562
																																										1262	1.00068	0.941653	0.812333	0.598665	0.413974	0.253009
																																										1263	1.00109	0.940581	0.811489	0.598598	0.412424	0.252133
																																										1264	0.999631	0.94171	0.81151	0.597293	0.412935	0.252432
																																										1265	1.00185	0.943003	0.814873	0.600277	0.415276	0.255405
																																										1266	0.997455	0.940375	0.810347	0.596156	0.411885	0.25217
																																										1267	0.999938	0.940525	0.810985	0.598501	0.412628	0.252207
																																										1268	1.00047	0.94413	0.812655	0.598239	0.412923	0.252327
																																										1269	1.00113	0.941403	0.810819	0.598013	0.412838	0.252921
																																										1270	1.00064	0.941495	0.811761	0.595894	0.41197	0.252237
																																										1271	1.00239	0.941904	0.813671	0.598823	0.413637	0.254462
																																										1272	1.00132	0.942325	0.812409	0.597874	0.41442	0.252527
																																										1273	1.00171	0.941893	0.811628	0.598982	0.414578	0.253865
																																										1274	0.998014	0.940994	0.810451	0.597711	0.412593	0.252805
																																										1275	1.00325	0.942616	0.814826	0.599449	0.414586	0.255003
																																										1276	1.00092	0.940113	0.811846	0.596999	0.411733	0.252923
																																										1277	1.00236	0.941649	0.812474	0.599196	0.414941	0.254243
																																										1278	1.00009	0.942347	0.810871	0.599132	0.413952	0.253845
																																										1279	1.00036	0.942305	0.811756	0.598777	0.413608	0.254454
																																										1280	1.00274	0.942143	0.812702	0.59959	0.413354	0.254042
																																										1281	1.00124	0.943275	0.812788	0.600306	0.414258	0.254317
																																										1282	1.00132	0.941596	0.81207	0.598522	0.413299	0.25333
																																										1283	0.999908	0.942637	0.811138	0.598706	0.413579	0.253823
																																										1284	1.00173	0.942391	0.811782	0.598369	0.414551	0.254285
																																										1285	0.999886	0.941528	0.812697	0.599199	0.413785	0.253319
																																										1286	1.00193	0.941568	0.812611	0.598258	0.413288	0.254418
																																										1287	1.00442	0.943587	0.810719	0.600514	0.415203	0.255543
																																										1288	0.999841	0.941529	0.809915	0.597908	0.412265	0.253855
																																										1289	1.00003	0.941316	0.811436	0.598253	0.413654	0.254185
																																										1290	1.00274	0.943617	0.811899	0.599313	0.41542	0.255771
																																										1291	1.00243	0.940191	0.812794	0.599437	0.414727	0.253459
																																										1292	1.00157	0.944053	0.812076	0.598892	0.414629	0.255736
																																										1293	1.00115	0.940984	0.809481	0.59716	0.413014	0.253512
																																										1294	1.00014	0.942234	0.811589	0.598406	0.41418	0.253881
																																										1295	1.00243	0.941796	0.810426	0.598039	0.413771	0.253345
																																										1296	0.998946	0.940315	0.809433	0.598952	0.412757	0.25426
																																										1297	1.00434	0.943747	0.81242	0.598522	0.414693	0.255747
																																										1298	1.00346	0.942905	0.812179	0.599117	0.415648	0.255959
																																										1299	1.00139	0.942392	0.811477	0.598234	0.415643	0.255366
																																										1300	1.00286	0.942544	0.811314	0.598519	0.414493	0.254406
																																										1301	1.00113	0.942069	0.809892	0.598585	0.413958	0.254379
																																										1302	1.00043	0.940699	0.811328	0.59893	0.413738	0.254252
																																										1303	1.00292	0.942464	0.811985	0.597929	0.414657	0.255784
																																										1304	1.00137	0.941411	0.810774	0.598698	0.413819	0.255279
																																										1305	1.00166	0.941959	0.811499	0.597956	0.415522	0.255796
																																										1306	1.0001	0.940299	0.810349	0.598399	0.413496	0.254428
																																										1307	1.00124	0.941517	0.811445	0.597444	0.414475	0.255269
																																										1308	1.00139	0.940434	0.810089	0.597129	0.414342	0.253939
																																										1309	1.00118	0.940482	0.810007	0.597878	0.413289	0.254352
																																										1310	1.00062	0.942389	0.810828	0.598164	0.413807	0.255735
																																										1311	1.00211	0.942193	0.809185	0.59762	0.414689	0.255431
																																										1312	0.999968	0.939141	0.809882	0.596518	0.41241	0.251711
																																										1313	1.00198	0.940848	0.810785	0.599157	0.413191	0.254762
																																										1314	0.999727	0.941343	0.808786	0.595849	0.4125	0.254394
																																										1315	1.00104	0.941405	0.810188	0.596896	0.414835	0.25556
																																										1316	1.00097	0.941598	0.812104	0.59753	0.4138	0.25439
																																										1317	1.00057	0.939241	0.80918	0.596433	0.41327	0.254653
																																										1318	1.00254	0.941635	0.812665	0.599299	0.41506	0.256
																																										1319	1.00079	0.939804	0.809977	0.598195	0.414541	0.25431
																																										1320	1.00273	0.941008	0.810749	0.598795	0.414336	0.25552
																																										1321	1.0024	0.943035	0.808784	0.59865	0.414066	0.254542
																																										1322	1.00252	0.941173	0.809304	0.598298	0.415012	0.255659
																																										1323	1.00174	0.94303	0.810742	0.599051	0.414549	0.255813
																																										1324	1.00139	0.9418	0.810655	0.598435	0.415003	0.255202
																																										1325	1.00118	0.940222	0.810069	0.59731	0.412983	0.255752
																																										1326	0.999461	0.939622	0.810209	0.597335	0.412706	0.254082
																																										1327	1.00292	0.942485	0.810403	0.598383	0.414527	0.255868
																																										1328	1.00081	0.942439	0.809479	0.597525	0.414359	0.256374
																																										1329	1.00171	0.941521	0.810698	0.598164	0.412825	0.255267
																																										1330	1.00173	0.943728	0.81099	0.597491	0.414917	0.255619
																																										1331	1.00013	0.942026	0.810242	0.598914	0.41474	0.257454
																																										1332	1.00408	0.943267	0.809968	0.596931	0.416652	0.257387
																																										1333	1.00078	0.94144	0.808799	0.597546	0.413794	0.255275
																																										1334	1.00177	0.942312	0.810342	0.596216	0.413902	0.255634
																																										1335	1.00069	0.943674	0.810566	0.596847	0.414064	0.257086
																																										1336	1.00233	0.942168	0.808748	0.598897	0.415328	0.255712
																																										1337	0.999667	0.941918	0.80929	0.598938	0.412828	0.256004
																																										1338	1.00147	0.943417	0.809294	0.599456	0.415337	0.256729
																																										1339	0.999448	0.941402	0.808939	0.598236	0.414157	0.255999
																																										1340	1.0017	0.944999	0.810567	0.598476	0.415276	0.256542
																																										1341	1.00142	0.942553	0.809432	0.598619	0.414787	0.256149
																																										1342	0.999995	0.942192	0.810525	0.597632	0.414847	0.256195
																																										1343	0.999962	0.941565	0.808698	0.597329	0.414979	0.258223
																																										1344	0.99957	0.94243	0.808514	0.596949	0.413892	0.25584
																																										1345	1.00197	0.941299	0.80689	0.597209	0.41401	0.256163
																																										1346	1.00249	0.94313	0.812306	0.599234	0.415019	0.258131
																																										1347	1.00275	0.945135	0.8123	0.6014	0.416378	0.258905
																																										1348	1.00227	0.941374	0.808866	0.598544	0.415513	0.257142
																																										1349	1.0018	0.942572	0.80901	0.597521	0.415303	0.255937
																																										1350	1.00033	0.943861	0.809045	0.598313	0.415738	0.257315
																																										1351	1.00316	0.944576	0.811549	0.600134	0.41589	0.259195
																																										1352	1.0006	0.94216	0.808591	0.598323	0.413974	0.255917
																																										1353	1.00273	0.944444	0.811566	0.599945	0.417011	0.259117
																																										1354	1.00033	0.940672	0.809193	0.598111	0.414518	0.257421
																																										1355	1.0022	0.943943	0.810015	0.599091	0.416534	0.25914
																																										1356	0.99646	0.938101	0.807196	0.594798	0.411987	0.254544
																																										1357	1.00166	0.943131	0.810661	0.597985	0.415819	0.257835
																																										1358	1.0011	0.943168	0.812543	0.60009	0.416187	0.258768
																																										1359	1.00108	0.941251	0.809074	0.599347	0.41451	0.258084
																																										1360	1.00184	0.94401	0.811342	0.598124	0.415776	0.257931
																																										1361	0.998314	0.941999	0.809073	0.597797	0.414508	0.25727
																																										1362	1.00373	0.943636	0.812131	0.597963	0.416725	0.258348
																																										1363	1.00255	0.943377	0.810999	0.599083	0.417467	0.259555
																																										1364	1.00309	0.944559	0.81182	0.599446	0.416082	0.258623
																																										1365	0.999062	0.940154	0.806666	0.596691	0.412625	0.2564
																																										1366	1.0002	0.939982	0.808745	0.59779	0.413874	0.256254
																																										1367	0.999986	0.941442	0.806957	0.597941	0.413401	0.256528
																																										1368	1.00056	0.942065	0.80752	0.598882	0.415242	0.257019
																																										1369	0.997291	0.939025	0.807842	0.596475	0.414933	0.256455
																																										1370	1.00113	0.941789	0.810934	0.598237	0.414891	0.257971
																																										1371	1.00066	0.940395	0.80927	0.597371	0.414656	0.257635
																																										1372	0.999397	0.941705	0.807614	0.594699	0.412875	0.255727
																																										1373	1.00093	0.942476	0.810586	0.598624	0.416243	0.258189
																																										1374	1.00285	0.941596	0.807726	0.595464	0.413828	0.256716
																																										1375	1.00061	0.940715	0.808907	0.59719	0.414225	0.257757
																																										1376	1.00036	0.942232	0.808665	0.596706	0.414087	0.257482
																																										1377	0.999948	0.943172	0.80894	0.596811	0.414031	0.257033
																																										1378	1.00069	0.942786	0.809479	0.598032	0.415189	0.258183
																																										1379	1.00217	0.94237	0.810351	0.598929	0.415656	0.259077
																																										1380	1.00131	0.943164	0.808394	0.598373	0.415943	0.259163
																																										1381	1.00174	0.941877	0.810732	0.597762	0.41433	0.258676
																																										1382	1.00153	0.944296	0.80951	0.597869	0.416412	0.259863
																																										1383	1.00146	0.943479	0.80994	0.599182	0.415756	0.259203
																																										1384	1.00181	0.944193	0.809404	0.599568	0.416727	0.258638
																																										1385	1.00379	0.941416	0.809123	0.598811	0.415129	0.257841
																																										1386	1.00278	0.944244	0.810622	0.599241	0.417484	0.260078
																																										1387	1.00024	0.943014	0.808207	0.598959	0.416821	0.259615
																																										1388	1.0016	0.942715	0.807376	0.598524	0.415632	0.259467
																																										1389	1.00117	0.940659	0.807467	0.596779	0.415323	0.258147
																																										1390	1.00091	0.941309	0.808579	0.596983	0.414878	0.257882
																																										1391	1.00111	0.942104	0.808491	0.5975	0.414505	0.259159
																																										1392	0.999081	0.941069	0.80634	0.596285	0.413259	0.257964
																																										1393	1.00001	0.943544	0.809012	0.597763	0.415405	0.259201
																																										1394	1.0007	0.941205	0.809293	0.596875	0.415094	0.258284
																																										1395	1.00146	0.944337	0.808628	0.597872	0.416496	0.259781
																																										1396	0.999706	0.941856	0.808487	0.596837	0.414779	0.259666
																																										1397	1.00251	0.94211	0.809877	0.600461	0.417731	0.260174
																																										1398	1.00093	0.943233	0.809426	0.59881	0.415827	0.259017
																																										1399	1.00242	0.941936	0.809097	0.597791	0.414116	0.25914
																																										1400	1.00195	0.941247	0.808792	0.598728	0.415434	0.258877
																																										1401	0.999938	0.941914	0.807722	0.597457	0.416148	0.259523
																																										1402	1.00072	0.944294	0.810029	0.599562	0.417127	0.260281
																																										1403	1.00014	0.9416	0.808519	0.598836	0.414877	0.259707
																																										1404	1.00066	0.941983	0.808415	0.599804	0.416131	0.259931
																																										1405	1.00053	0.942084	0.8065	0.598347	0.416087	0.260435
																																										1406	1.00387	0.943156	0.809662	0.598766	0.417992	0.260465
																																										1407	1.00212	0.942872	0.809781	0.600097	0.418115	0.260998
																																										1408	0.999667	0.943416	0.809219	0.599266	0.416682	0.25991
																																										1409	1.0032	0.943817	0.810013	0.599744	0.416721	0.261079
																																										1410	1.00002	0.942127	0.80936	0.598423	0.416165	0.259136
																																										1411	1.00188	0.943154	0.808939	0.599797	0.41677	0.260633
																																										1412	1.00217	0.943509	0.80902	0.599629	0.41621	0.261533
																																										1413	1.00072	0.941477	0.806649	0.596724	0.41431	0.258378
																																										1414	1.00275	0.9427	0.809566	0.59994	0.4175	0.260455
																																										1415	1.00211	0.943753	0.810069	0.600212	0.417339	0.260569
																																										1416	1.00137	0.943355	0.809949	0.6008	0.417251	0.260854
																																										1417	1.00304	0.946202	0.810954	0.60053	0.41898	0.263433
																																										1418	0.998267	0.940741	0.808209	0.596283	0.415032	0.25749
																																										1419	0.999733	0.942692	0.807194	0.5981	0.415382	0.258789
																																										1420	1.0006	0.94334	0.807967	0.597684	0.415597	0.259041
																																										1421	0.999178	0.942655	0.807812	0.598087	0.416642	0.260574
																																										1422	0.99867	0.944576	0.806982	0.599744	0.416988	0.259679
																																										1423	1.00129	0.942182	0.808072	0.597894	0.416633	0.259644
																																										1424	1.00049	0.942508	0.808415	0.598063	0.415745	0.260294
																																										1425	1.0001	0.943132	0.806742	0.598609	0.416947	0.260349
																																										1426	0.998164	0.941841	0.808529	0.597514	0.414849	0.259146
																																										1427	1.00279	0.943796	0.81024	0.599377	0.41879	0.262712
																																										1428	0.999594	0.942944	0.809737	0.600107	0.417381	0.261371
																																										1429	1.00117	0.942624	0.808233	0.597947	0.416662	0.260303
																																										1430	0.999197	0.941992	0.807301	0.59676	0.416158	0.259523
																																										1431	0.99825	0.942781	0.808237	0.598741	0.415478	0.259414
																																										1432	0.997299	0.940731	0.805924	0.598232	0.416027	0.25952
																																										1433	0.999811	0.942553	0.807582	0.598437	0.415205	0.260497
																																										1434	0.999819	0.942744	0.808433	0.597529	0.41619	0.259949
																																										1435	1.00078	0.943457	0.80737	0.598748	0.417651	0.260817
																																										1436	1.00036	0.941782	0.808216	0.598485	0.417373	0.262083
																																										1437	1.00162	0.944265	0.809204	0.600415	0.418684	0.262142
																																										1438	1.00022	0.941742	0.806888	0.598968	0.41572	0.259787
																																										1439	1.001	0.942417	0.808882	0.598764	0.417995	0.262481
																																										1440	0.998079	0.942062	0.807969	0.597448	0.416719	0.261121
																																										1441	1.00105	0.940661	0.808282	0.598692	0.417632	0.261443
																																										1442	1.00131	0.943068	0.809109	0.598565	0.417121	0.261535
																																										1443	1.00015	0.942248	0.808185	0.597759	0.41655	0.262244
																																										1444	0.999322	0.940497	0.807113	0.598281	0.416604	0.261353
																																										1445	1.00084	0.94346	0.808338	0.600604	0.419212	0.262736
																																										1446	1.00101	0.942021	0.809003	0.599958	0.417567	0.262371
																																										1447	0.998721	0.942927	0.808045	0.598699	0.416625	0.261207
																																										1448	0.999631	0.943187	0.808243	0.59792	0.418368	0.262019
																																										1449	0.999411	0.942888	0.807198	0.599701	0.417355	0.261658
																																										1450	1.00283	0.943787	0.809403	0.599932	0.418848	0.263949
																																										1451	1.00245	0.943472	0.81043	0.598997	0.41905	0.262023
																																										1452	1.002	0.942287	0.810961	0.601487	0.419584	0.263974
																																										1453	1.00289	0.943875	0.809435	0.599122	0.418974	0.263546
																																										1454	0.998331	0.939216	0.805361	0.598844	0.414661	0.260256
																																										1455	0.999087	0.941511	0.806266	0.597837	0.41576	0.259321
																																										1456	0.999085	0.940813	0.8074	0.596274	0.415594	0.260449
																																										1457	1.00154	0.93997	0.806397	0.596123	0.416598	0.261464
																																										1458	1.00122	0.943108	0.809041	0.600091	0.417504	0.262986
																																										1459	1.00137	0.941489	0.808585	0.597941	0.417034	0.262198
																																										1460	1.00121	0.943558	0.809488	0.598695	0.41741	0.262032
																																										1461	0.999447	0.940723	0.806879	0.596444	0.416653	0.26141
																																										1462	0.998878	0.941841	0.806925	0.597071	0.415365	0.260796
																																										1463	0.999925	0.943746	0.807039	0.597568	0.417425	0.262945
																																										1464	1.00161	0.944436	0.808899	0.601096	0.420507	0.26337
																																										1465	1.00179	0.943392	0.809081	0.599189	0.418406	0.263299
																																										1466	0.998799	0.941401	0.80585	0.596776	0.415942	0.261315
																																										1467	1.0022	0.943582	0.80955	0.598656	0.417959	0.263406
																																										1468	1.00023	0.942642	0.80648	0.598839	0.417369	0.262545
																																										1469	1.00129	0.942628	0.808473	0.597577	0.417946	0.263615
																																										1470	1.00092	0.94164	0.807556	0.599462	0.418812	0.263848
																																										1471	0.997529	0.94045	0.805474	0.596107	0.416843	0.261171
																																										1472	1.0014	0.94199	0.806354	0.59683	0.417062	0.26273
																																										1473	0.999424	0.941399	0.806982	0.597787	0.418678	0.263178
																																										1474	0.999743	0.941431	0.807595	0.597227	0.416482	0.26155
																																										1475	0.998452	0.940677	0.806363	0.598454	0.416311	0.263261
																																										1476	0.999527	0.941667	0.807204	0.597078	0.416703	0.262899
																																										1477	1.0024	0.943773	0.811658	0.601511	0.419872	0.265831
																																										1478	0.99901	0.941743	0.807476	0.59836	0.416706	0.264038
																																										1479	0.999041	0.941798	0.805017	0.596721	0.416661	0.262784
																																										1480	0.99807	0.942044	0.808516	0.599357	0.418052	0.263018
																																										1481	1.00145	0.942395	0.808002	0.598937	0.419	0.263767
																																										1482	1.00059	0.942578	0.808061	0.598198	0.418218	0.263294
																																										1483	1.00038	0.941294	0.805712	0.598698	0.416992	0.263908
																																										1484	1.00138	0.941459	0.806938	0.598134	0.41717	0.263597
																																										1485	1.00203	0.944128	0.808281	0.600845	0.419101	0.265496
																																										1486	0.999276	0.941836	0.807151	0.596929	0.417658	0.263768
																																										1487	1.00074	0.940879	0.807516	0.596896	0.41721	0.264114
																																										1488	1.00346	0.943457	0.808128	0.596961	0.418668	0.264269
																																										1489	0.998539	0.941316	0.806308	0.599978	0.418573	0.264087
																																										1490	1.00098	0.941557	0.807514	0.599315	0.417545	0.263422
																																										1491	1.00059	0.944638	0.807724	0.598606	0.419407	0.264368
																																										1492	1.00172	0.942042	0.808096	0.598173	0.41805	0.263976
																																										1493	0.999689	0.942963	0.806331	0.596578	0.417106	0.262988
																																										1494	1.00185	0.9427	0.807263	0.598332	0.418594	0.264984
																																										1495	1.00316	0.943363	0.807522	0.599564	0.418515	0.264727
																																										1496	1.00044	0.942553	0.807222	0.597707	0.417198	0.264024
																																										1497	1.00203	0.943466	0.807446	0.599797	0.419956	0.266752
																																										1498	0.998982	0.941962	0.806726	0.598047	0.418009	0.264316
																																										1499	1.00113	0.945425	0.809624	0.599803	0.41955	0.265859
																																										1500	1.00077	0.943408	0.806854	0.598763	0.419692	0.264595
																																										1501	1.00013	0.944054	0.80891	0.60046	0.419311	0.264466
																																										1502	1.00164	0.94434	0.805877	0.599223	0.41898	0.264362
																																										1503	1.00071	0.943468	0.808389	0.59852	0.419946	0.265034
																																										1504	1.0014	0.943314	0.807059	0.600222	0.420124	0.266439
																																										1505	1.00189	0.942854	0.806866	0.598726	0.419263	0.265016
																																										1506	0.999598	0.942226	0.806559	0.598521	0.418552	0.263985
																																										1507	1.00155	0.942888	0.810195	0.598939	0.419754	0.26575
																																										1508	1.00077	0.942853	0.807747	0.598762	0.419298	0.264905
																																										1509	1.00075	0.945375	0.807955	0.602513	0.419853	0.265423
																																										1510	1.00259	0.943233	0.80786	0.599307	0.420104	0.265221
																																										1511	1.00219	0.942757	0.8079	0.59755	0.419264	0.265248
																																										1512	1.00198	0.942949	0.80895	0.600441	0.419254	0.265134
																																										1513	1.0009	0.943866	0.806982	0.600764	0.419843	0.26489
																																										1514	1.00186	0.941534	0.80743	0.599574	0.419618	0.264879
																																										1515	1.00164	0.94514	0.806585	0.601188	0.419448	0.265216
																																										1516	1.00086	0.94439	0.808531	0.600245	0.42086	0.267098
																																										1517	1.00264	0.945021	0.807735	0.598776	0.420393	0.266101
																																										1518	1.00042	0.942897	0.805523	0.598823	0.417347	0.263676
																																										1519	0.998516	0.942687	0.807147	0.597848	0.417842	0.263583
																																										1520	0.999437	0.940915	0.805118	0.596629	0.417252	0.261968
																																										1521	1.00125	0.942808	0.807064	0.599232	0.419267	0.265233
																																										1522	1.00202	0.943702	0.807417	0.599237	0.418431	0.265554
																																										1523	0.999858	0.94154	0.806302	0.600239	0.420302	0.265002
																																										1524	1.0018	0.943531	0.807951	0.59992	0.418962	0.265505
																																										1525	1.0012	0.943806	0.808387	0.600057	0.420472	0.266159
																																										1526	0.998373	0.944497	0.806335	0.600152	0.420048	0.26663
																																										1527	1.00071	0.94382	0.806577	0.600283	0.420574	0.265494
																																										1528	1.00196	0.941424	0.80568	0.599183	0.419396	0.264442
																																										1529	0.999937	0.943186	0.804777	0.599092	0.419687	0.265777
																																										1530	0.99874	0.942146	0.806331	0.599221	0.417948	0.264334
																																										1531	1.00064	0.943817	0.807102	0.599649	0.420076	0.267345
																																										1532	0.999582	0.942318	0.805639	0.598922	0.419133	0.264342
																																										1533	1.00098	0.942429	0.805691	0.599264	0.419239	0.264723
																																										1534	0.999709	0.942227	0.805318	0.597877	0.418191	0.264986
																																										1535	0.998361	0.94154	0.806205	0.597731	0.419109	0.26507
																																										1536	1.00031	0.94338	0.806309	0.598982	0.419508	0.264998
																																										1537	1.00029	0.94226	0.80536	0.599291	0.418713	0.266039
																																										1538	0.999905	0.942512	0.806032	0.598004	0.419661	0.264944
																																										1539	1.00226	0.943502	0.805534	0.598939	0.42016	0.266478
																																										1540	0.999926	0.945134	0.806278	0.598406	0.419606	0.265989
																																										1541	1.00134	0.942998	0.804437	0.598074	0.419047	0.264888
																																										1542	1.00008	0.942319	0.806779	0.598881	0.419147	0.264428
																																										1543	0.998246	0.941304	0.805184	0.596595	0.417583	0.263727
																																										1544	1.00007	0.944945	0.807785	0.5983	0.42105	0.265961
																																										1545	1.00051	0.94187	0.805289	0.598158	0.419966	0.265417
																																										1546	0.999484	0.945123	0.808123	0.597292	0.420337	0.267037
																																										1547	0.99927	0.943418	0.80618	0.598676	0.418831	0.266264
																																										1548	0.999154	0.943768	0.806947	0.599685	0.419331	0.266852
																																										1549	1.00034	0.9425	0.806402	0.598786	0.418411	0.264641
																																										1550	0.998893	0.941767	0.805828	0.596934	0.41888	0.264664
																																										1551	0.999636	0.94409	0.806128	0.5986	0.41897	0.266377
																																										1552	0.995966	0.940578	0.804721	0.59655	0.417901	0.264238
																																										1553	0.999946	0.944751	0.805536	0.600146	0.420691	0.267871
																																										1554	1.00189	0.944039	0.806149	0.598592	0.42048	0.268166
																																										1555	0.999365	0.941283	0.80372	0.598284	0.418579	0.265418
																																										1556	1.00053	0.945001	0.807614	0.601082	0.420885	0.26735
																																										1557	1.00082	0.944454	0.807466	0.60162	0.420913	0.267192
																																										1558	0.999573	0.941642	0.803717	0.597786	0.417881	0.264553
																																										1559	0.998422	0.94046	0.805355	0.597654	0.417052	0.264246
																																										1560	0.998953	0.941876	0.80567	0.597413	0.418436	0.264
																																										1561	1.00039	0.940415	0.804341	0.597786	0.419005	0.264591
																																										1562	1.00034	0.941902	0.806384	0.597747	0.41998	0.266722
																																										1563	0.999898	0.94318	0.804894	0.598456	0.418821	0.265763
																																										1564	0.998296	0.941901	0.803286	0.598561	0.418141	0.265488
																																										1565	1.00085	0.942824	0.805697	0.598705	0.418984	0.266494
																																										1566	1.00006	0.943233	0.806612	0.599033	0.421099	0.266909
																																										1567	1.00126	0.943264	0.807759	0.599474	0.420985	0.267601
																																										1568	0.99863	0.942383	0.804731	0.598726	0.419135	0.264976
																																										1569	0.998121	0.942805	0.805184	0.598152	0.418927	0.265278
																																										1570	0.99877	0.944845	0.804869	0.599239	0.419505	0.266909
																																										1571	1.00081	0.944529	0.807405	0.600235	0.421743	0.267059
																																										1572	1.00107	0.944295	0.807282	0.601002	0.421166	0.267802
																																										1573	1.00046	0.942639	0.807827	0.597975	0.420125	0.266875
																																										1574	1.00018	0.943676	0.804921	0.600081	0.420041	0.266905
																																										1575	0.998332	0.94202	0.804611	0.597164	0.418226	0.266221
																																										1576	0.999104	0.941888	0.804157	0.599768	0.419237	0.266299
																																										1577	1.00186	0.944793	0.805915	0.600486	0.421489	0.267718
																																										1578	0.999895	0.942368	0.803222	0.596076	0.418598	0.265596
																																										1579	1.00117	0.945354	0.8055	0.600101	0.420713	0.268026
																																										1580	0.999475	0.943139	0.806438	0.598707	0.419606	0.266402
																																										1581	0.999937	0.944121	0.806829	0.600487	0.420068	0.26799
																																										1582	1.00038	0.946	0.805105	0.598701	0.420302	0.266749
																																										1583	0.999674	0.943054	0.80548	0.598383	0.420192	0.266478
																																										1584	1.00101	0.942383	0.80753	0.599427	0.420383	0.26712
																																										1585	1.00081	0.943497	0.805046	0.597901	0.419464	0.266419
																																										1586	0.999625	0.942316	0.803661	0.598006	0.419921	0.266977
																																										1587	1.00053	0.94378	0.803874	0.599688	0.420844	0.268563
																																										1588	0.998117	0.941766	0.803834	0.5971	0.41944	0.266831
																																										1589	0.99929	0.942144	0.805213	0.600045	0.419448	0.267249
																																										1590	0.999703	0.942655	0.805088	0.599239	0.421035	0.266812
																																										1591	1.002	0.945599	0.807353	0.600489	0.421181	0.269574
																																										1592	0.998111	0.943022	0.804928	0.59801	0.419898	0.267279
																																										1593	1.00051	0.942759	0.805265	0.597075	0.418964	0.266938
																																										1594	1.00247	0.943121	0.806936	0.600958	0.421228	0.268945
																																										1595	1.00241	0.943307	0.806798	0.601385	0.421334	0.26875
																																										1596	1.00106	0.944656	0.807032	0.599144	0.420432	0.267417
																																										1597	0.999706	0.941487	0.805701	0.597326	0.420266	0.266801
																																										1598	1.00336	0.944429	0.807037	0.601082	0.421545	0.269197
																																										1599	0.998698	0.941321	0.803317	0.598252	0.418061	0.266464
																																										1600	1.00106	0.945825	0.808089	0.600915	0.421452	0.268736
																																										1601	1.00158	0.943622	0.805033	0.600094	0.420834	0.268514
																																										1602	1.0016	0.94366	0.805578	0.599295	0.420933	0.268047
																																										1603	1.00196	0.94568	0.808167	0.601994	0.422367	0.268942
																																										1604	1.00214	0.943699	0.806755	0.600087	0.421491	0.269407
																																										1605	1.00147	0.944144	0.805275	0.59859	0.42175	0.268722
																																										1606	0.999766	0.942076	0.803361	0.597247	0.417813	0.266626
																																										1607	0.999183	0.940343	0.804918	0.597575	0.420124	0.267824
																																										1608	1.00195	0.944523	0.805721	0.598637	0.420998	0.268928
																																										1609	0.998265	0.943043	0.804774	0.596929	0.419673	0.267159
																																										1610	0.999863	0.942862	0.804054	0.599701	0.420265	0.267784
																																										1611	1.0013	0.944264	0.805166	0.600658	0.422569	0.269686
																																										1612	1.00018	0.943597	0.806089	0.597831	0.421147	0.268336
																																										1613	1.00137	0.942148	0.804283	0.599413	0.421242	0.268715
																																										1614	0.999058	0.94234	0.805417	0.598033	0.420876	0.267837
																																										1615	0.999254	0.945152	0.804779	0.598961	0.421955	0.268818
																																										1616	0.999646	0.9426	0.805131	0.598379	0.420967	0.267595
																																										1617	0.999294	0.942859	0.804415	0.599047	0.42064	0.26778
																																										1618	1.00218	0.946797	0.807109	0.600286	0.421678	0.269721
																																										1619	0.999446	0.944216	0.805961	0.599302	0.421533	0.269783
																																										1620	1.0016	0.944154	0.804872	0.600064	0.422376	0.27013
																																										1621	1.00054	0.944219	0.805277	0.599631	0.420718	0.269389
																																										1622	1.00264	0.943454	0.80465	0.59917	0.421624	0.269799
																																										1623	1.00151	0.944975	0.806112	0.600059	0.423545	0.269921
																																										1624	1.00203	0.945698	0.806011	0.598845	0.422583	0.269181
																																										1625	1.00061	0.944364	0.804706	0.598529	0.421621	0.269261
																																										1626	1.00045	0.945859	0.805286	0.59916	0.422076	0.270373
																																										1627	1.00162	0.94393	0.80327	0.597822	0.421489	0.268169
																																										1628	1.00101	0.943789	0.804032	0.596706	0.420401	0.269059
																																										1629	1.00283	0.943953	0.806817	0.599745	0.422244	0.270184
																																										1630	0.998235	0.943252	0.804444	0.59972	0.420967	0.269297
																																										1631	1.00115	0.945508	0.806115	0.598352	0.422584	0.269503
																																										1632	0.997789	0.943307	0.804202	0.597489	0.420439	0.267315
																																										1633	1.00317	0.94491	0.807047	0.601777	0.424611	0.270942
																																										1634	1.00174	0.944236	0.807033	0.598846	0.421631	0.269271
																																										1635	1.00018	0.946488	0.805479	0.601358	0.422246	0.269453
																																										1636	1.00024	0.943126	0.804344	0.598038	0.420249	0.268712
																																										1637	1.00403	0.947467	0.806891	0.602493	0.424553	0.272222
																																										1638	1.0003	0.943742	0.806252	0.599205	0.421976	0.269564
																																										1639	0.99871	0.94449	0.804533	0.599876	0.421907	0.269746
																																										1640	0.999563	0.942244	0.803476	0.600629	0.421392	0.27051
																																										1641	0.999562	0.942288	0.803555	0.599651	0.421736	0.269054
																																										1642	1.00204	0.94476	0.807699	0.600811	0.423628	0.271257
																																										1643	1.00142	0.944978	0.804226	0.600113	0.422143	0.271291
																																										1644	1.00004	0.943639	0.803383	0.598952	0.421283	0.268829
																																										1645	0.998373	0.941828	0.801544	0.598722	0.420301	0.269253
																																										1646	1.00071	0.946045	0.803824	0.599167	0.421803	0.270498
																																										1647	1.00098	0.946603	0.806407	0.600627	0.423595	0.271419
																																										1648	1.00196	0.946961	0.80648	0.6015	0.423497	0.271364
																																										1649	1.0015	0.942194	0.80725	0.599618	0.422612	0.270086
																																										1650	1.00269	0.943421	0.805608	0.599017	0.423592	0.270776
																																										1651	1.00151	0.944476	0.803511	0.598149	0.421912	0.270539
																																										1652	1.002	0.945383	0.805652	0.600256	0.422777	0.271657
																																										1653	1.00356	0.943748	0.805201	0.599758	0.421797	0.269087
																																										1654	1.00325	0.945429	0.805728	0.60056	0.423059	0.271318
																																										1655	1.00072	0.943164	0.80484	0.59858	0.421962	0.270566
																																										1656	1.00057	0.944085	0.80582	0.60133	0.422363	0.271226
																																										1657	0.999902	0.944035	0.804411	0.599442	0.422781	0.271339
																																										1658	1.00073	0.943823	0.80247	0.598516	0.421312	0.269249
																																										1659	1.00304	0.944925	0.8076	0.600824	0.424558	0.272421
																																										1660	0.999956	0.943101	0.802398	0.598394	0.421646	0.27039
																																										1661	0.999223	0.944766	0.803752	0.599209	0.421912	0.269946
																																										1662	1.00118	0.948103	0.807107	0.601088	0.424296	0.272232
																																										1663	1.00184	0.944366	0.805531	0.600888	0.422797	0.270836
																																										1664	1.00395	0.947549	0.80691	0.602035	0.424083	0.272372
																																										1665	0.998992	0.943866	0.801643	0.597627	0.421283	0.269966
																																										1666	1.00051	0.943317	0.803841	0.598708	0.421905	0.270457
																																										1667	0.998573	0.94291	0.804248	0.598271	0.421544	0.269672
																																										1668	1.00256	0.944567	0.804389	0.600721	0.423367	0.27151
																																										1669	0.99988	0.944977	0.801367	0.598502	0.421749	0.270313
																																										1670	0.999217	0.945156	0.803295	0.598559	0.422942	0.270029
																																										1671	0.998819	0.944187	0.803952	0.598269	0.421752	0.271255
																																										1672	0.999823	0.943238	0.8044	0.598716	0.422315	0.270391
																																										1673	0.998318	0.944201	0.802422	0.596035	0.420201	0.268915
																																										1674	0.997612	0.942689	0.803453	0.599326	0.422529	0.269706
																																										1675	0.999924	0.944248	0.803538	0.600602	0.421776	0.272469
																																										1676	0.999341	0.943392	0.802938	0.598454	0.421347	0.26969
																																										1677	1.00164	0.947669	0.806912	0.600904	0.423843	0.273782
																																										1678	0.998555	0.943513	0.803165	0.597913	0.42242	0.271731
																																										1679	1.00111	0.945051	0.80436	0.600423	0.422521	0.27238
																																										1680	0.999635	0.94456	0.804469	0.600856	0.422924	0.272589
																																										1681	0.999101	0.944641	0.803192	0.599908	0.422378	0.270962
																																										1682	0.998778	0.945263	0.803207	0.598694	0.42207	0.271647
																																										1683	0.999698	0.943651	0.804115	0.598821	0.421811	0.270704
																																										1684	0.998048	0.941541	0.802785	0.59901	0.421691	0.27187
																																										1685	0.998639	0.942305	0.802793	0.598141	0.421474	0.271551
																																										1686	1	0.943778	0.803704	0.601601	0.421709	0.271251
																																										1687	0.999659	0.944754	0.801208	0.600107	0.422927	0.272412
																																										1688	0.99942	0.942429	0.801587	0.598142	0.421783	0.270074
																																										1689	1.00062	0.942868	0.802987	0.598581	0.422672	0.272627
																																										1690	1.00035	0.943758	0.803813	0.599475	0.423056	0.27233
																																										1691	1.00102	0.942823	0.802622	0.597615	0.42165	0.271286
																																										1692	1.00173	0.945418	0.80588	0.600414	0.423579	0.274096
																																										1693	0.999563	0.943962	0.804241	0.599571	0.422944	0.271148
																																										1694	1.00132	0.945056	0.804509	0.601758	0.424056	0.273068
																																										1695	0.999931	0.943888	0.802523	0.5986	0.423347	0.272835
																																										1696	1.0006	0.943286	0.803732	0.601498	0.42412	0.273596
																																										1697	1.00136	0.945801	0.804144	0.600778	0.425517	0.273915
																																										1698	0.998718	0.943146	0.801268	0.598915	0.422122	0.270833
																																										1699	1.00069	0.947458	0.805484	0.602478	0.424811	0.275095
																																										1700	1.00132	0.946022	0.803268	0.600385	0.42351	0.272309
																																										1701	1.00181	0.945139	0.802938	0.601002	0.422981	0.273257
																																										1702	0.999725	0.943942	0.801727	0.598738	0.422962	0.27259
																																										1703	1.00187	0.94492	0.805497	0.5998	0.423525	0.273017
																																										1704	1.00341	0.9462	0.804322	0.601239	0.424595	0.273983
																																										1705	0.999799	0.94346	0.802424	0.598792	0.422871	0.271653
																																										1706	1.00029	0.943517	0.803284	0.600528	0.422295	0.273065
																																										1707	1.00106	0.944187	0.803227	0.600973	0.422529	0.272171
																																										1708	1.00025	0.943022	0.804331	0.599484	0.422979	0.272757
																																										1709	0.999587	0.943434	0.803169	0.59947	0.422789	0.272583
																																										1710	1.00209	0.945213	0.805691	0.60123	0.424855	0.274114
																																										1711	0.998856	0.944507	0.801133	0.598936	0.422195	0.271982
																																										1712	1.00009	0.943523	0.80206	0.600145	0.422621	0.273359
																																										1713	1.00153	0.944698	0.803648	0.599189	0.424511	0.273443
																																										1714	1.00249	0.944607	0.803369	0.601679	0.424587	0.273652
																																										1715	1.00006	0.944034	0.80183	0.600473	0.423816	0.272923
																																										1716	1.00029	0.943649	0.803097	0.601486	0.423101	0.273058
																																										1717	1.00026	0.943572	0.802462	0.600248	0.423296	0.272954
																																										1718	1.00164	0.945781	0.807392	0.6018	0.424612	0.274653
																																										1719	1.0002	0.945376	0.803179	0.600646	0.423982	0.273178
																																										1720	1.00051	0.942527	0.802944	0.598476	0.422494	0.273123
																																										1721	1.002	0.947012	0.804806	0.602653	0.424856	0.274706
																																										1722	1.00178	0.944102	0.802502	0.600485	0.423434	0.273984
																																										1723	1.0002	0.946177	0.803532	0.599916	0.423695	0.273577
																																										1724	1.00071	0.944562	0.804069	0.599896	0.423183	0.273904
																																										1725	1.00101	0.945265	0.803674	0.600164	0.425638	0.274776
																																										1726	1.00118	0.943994	0.803114	0.60167	0.424754	0.273717
																																										1727	1.00281	0.944597	0.803147	0.601391	0.425344	0.275032
																																										1728	0.999066	0.94279	0.801077	0.59896	0.42181	0.27217
																																										1729	0.998323	0.94424	0.802324	0.600031	0.423038	0.273844
																																										1730	0.999538	0.942618	0.801675	0.600467	0.423108	0.273386
																																										1731	1.00001	0.944519	0.802279	0.602061	0.425565	0.274226
																																										1732	1.00135	0.942989	0.802619	0.600152	0.423201	0.274022
																																										1733	1.00315	0.945907	0.803037	0.60059	0.425281	0.275459
																																										1734	1.00137	0.943304	0.802765	0.599444	0.424232	0.273472
																																										1735	0.997997	0.941846	0.802937	0.597913	0.421622	0.271398
																																										1736	0.998278	0.942847	0.801029	0.598314	0.421778	0.271488
																																										1737	0.998218	0.943471	0.802594	0.599175	0.424152	0.273823
																																										1738	1.00229	0.946227	0.804156	0.603486	0.425916	0.274805
																																										1739	1.00126	0.9442	0.802609	0.601716	0.423737	0.273821
																																										1740	0.999481	0.94422	0.801958	0.59797	0.423265	0.27387
																																										1741	1.00073	0.945636	0.803067	0.598902	0.424681	0.273548
																																										1742	0.997792	0.943967	0.801912	0.59864	0.423426	0.273468
																																										1743	1.00105	0.947415	0.803848	0.600993	0.425557	0.276276
																																										1744	0.999967	0.942978	0.802637	0.598834	0.423417	0.273391
																																										1745	0.999693	0.945362	0.802275	0.601648	0.424105	0.274753
																																										1746	1.00228	0.946055	0.803247	0.601843	0.425615	0.275684
																																										1747	0.998424	0.943223	0.800534	0.598525	0.423197	0.272612
																																										1748	0.999528	0.944161	0.801757	0.599859	0.42404	0.273432
																																										1749	1.00067	0.945023	0.803906	0.600997	0.424296	0.275164
																																										1750	0.99926	0.943742	0.801394	0.600939	0.423297	0.273164
																																										1751	1.00078	0.945405	0.80316	0.600955	0.425205	0.27532
																																										1752	1.00089	0.945504	0.802915	0.600472	0.424839	0.274578
																																										1753	0.999528	0.945713	0.803715	0.600765	0.424897	0.275375
																																										1754	0.999404	0.945969	0.804746	0.600849	0.425722	0.275936
																																										1755	1.00163	0.946143	0.802662	0.600197	0.42477	0.275472
																																										1756	1.00084	0.944869	0.801572	0.599828	0.42325	0.27404
																																										1757	0.998743	0.944176	0.800785	0.600985	0.424017	0.274642
																																										1758	0.999207	0.943449	0.801518	0.598743	0.422425	0.273917
																																										1759	1.00193	0.945375	0.803382	0.600563	0.425404	0.275398
																																										1760	1.00336	0.946039	0.802517	0.601102	0.425282	0.275754
																																										1761	1.00025	0.946567	0.803281	0.601048	0.424404	0.275047
																																										1762	1.00296	0.947094	0.803053	0.602016	0.426735	0.277113
																																										1763	0.999239	0.946303	0.802157	0.600591	0.424658	0.276149
																																										1764	1.00136	0.94514	0.80247	0.599139	0.4253	0.275086
																																										1765	1.00026	0.945084	0.800513	0.600026	0.424133	0.275565
																																										1766	1.00114	0.943822	0.802296	0.60037	0.423379	0.275161
																																										1767	1.0028	0.946041	0.804125	0.601088	0.425171	0.277132
																																										1768	1.00099	0.942714	0.802339	0.600646	0.424338	0.275059
																																										1769	1.00092	0.94558	0.804729	0.601274	0.425412	0.275842
																																										1770	1.0003	0.946353	0.802746	0.601809	0.426765	0.276443
																																										1771	1.00003	0.943724	0.802078	0.599829	0.424978	0.275471
																																										1772	1.00076	0.943683	0.802318	0.599862	0.424617	0.275527
																																										1773	1.00031	0.943251	0.802107	0.600203	0.425525	0.276275
																																										1774	1.00043	0.944167	0.800267	0.600436	0.423654	0.274705
																																										1775	1.00119	0.943914	0.801469	0.599515	0.424793	0.275002
																																										1776	1.00116	0.946479	0.802827	0.602274	0.426554	0.276922
																																										1777	1.00134	0.946775	0.803904	0.601773	0.426395	0.276981
																																										1778	1.00087	0.944887	0.801272	0.600282	0.425112	0.275976
																																										1779	0.998769	0.942299	0.801151	0.599807	0.424031	0.274879
																																										1780	1.00169	0.946092	0.802333	0.600334	0.426998	0.27698
																																										1781	1.00102	0.943366	0.802658	0.600943	0.42478	0.275705
																																										1782	0.999339	0.942042	0.800737	0.598294	0.424344	0.274302
																																										1783	1.00386	0.946133	0.802526	0.601599	0.427178	0.277109
																																										1784	1.00194	0.946455	0.803044	0.599497	0.426258	0.276942
																																										1785	1.0025	0.946561	0.800918	0.600249	0.42531	0.276517
																																										1786	0.998922	0.944098	0.801444	0.599441	0.424354	0.274744
																																										1787	1.00142	0.94336	0.802982	0.600643	0.424748	0.275968
																																										1788	0.999748	0.94515	0.80045	0.599974	0.425282	0.275643
																																										1789	1.00227	0.944802	0.800504	0.598992	0.424091	0.275845
																																										1790	1.00134	0.945809	0.801482	0.600567	0.424796	0.277075
																																										1791	0.998078	0.943572	0.799345	0.598748	0.423565	0.275021
																																										1792	1.00082	0.945045	0.801692	0.598986	0.425066	0.276274
																																										1793	1.00053	0.94567	0.80179	0.600378	0.424509	0.276876
																																										1794	0.999823	0.943307	0.798963	0.599075	0.423851	0.275518
																																										1795	1.00298	0.945604	0.802697	0.601442	0.426723	0.278473
																																										1796	1.00046	0.945909	0.802752	0.599595	0.425178	0.277291
																																										1797	1.00091	0.945213	0.802154	0.600064	0.426009	0.276771
																																										1798	1.00166	0.945407	0.805337	0.60074	0.426255	0.278546
																																										1799	1.00357	0.94603	0.80563	0.601668	0.426855	0.279051
																																										1800	1.00062	0.945329	0.801595	0.599421	0.425252	0.275962
																																										1801	1.00247	0.946278	0.80439	0.601226	0.427504	0.277894
																																										1802	1.0008	0.94469	0.800391	0.599913	0.423889	0.276502
																																										1803	1.00056	0.943626	0.799033	0.600684	0.425352	0.276318
																																										1804	0.999609	0.943663	0.802149	0.600582	0.425397	0.277364
																																										1805	1.00182	0.946348	0.802641	0.601052	0.426189	0.278085
																																										1806	0.998939	0.94408	0.801239	0.600894	0.424595	0.276618
																																										1807	0.999148	0.944983	0.803104	0.601113	0.424704	0.27726
																																										1808	0.998117	0.94348	0.799477	0.599332	0.424354	0.275788
																																										1809	0.999849	0.944635	0.80125	0.599925	0.426059	0.277106
																																										1810	0.998802	0.94572	0.802065	0.600189	0.425432	0.27664
																																										1811	1.002	0.947526	0.804689	0.601392	0.427783	0.279178
																																										1812	1.0003	0.943693	0.799084	0.598914	0.424007	0.276179
																																										1813	1.00032	0.945141	0.801007	0.600691	0.425492	0.277543
																																										1814	0.999552	0.945391	0.801941	0.601757	0.426922	0.278071
																																										1815	0.998671	0.944768	0.798546	0.600626	0.423261	0.275223
																																										1816	0.998851	0.945475	0.800674	0.60026	0.424452	0.278196
																																										1817	1.00205	0.944411	0.802479	0.602195	0.426376	0.278223
																																										1818	1.00086	0.946369	0.801398	0.601606	0.426658	0.278769
																																										1819	1.00185	0.944854	0.801498	0.60064	0.426246	0.278518
																																										1820	1.00178	0.946457	0.803453	0.601615	0.428594	0.280324
																																										1821	1.00104	0.944391	0.800559	0.600031	0.425583	0.277084
																																										1822	1.00016	0.94382	0.800261	0.600232	0.425268	0.277585
																																										1823	1.0012	0.94692	0.801103	0.601377	0.426284	0.278339
																																										1824	1.00337	0.945234	0.801421	0.600435	0.427213	0.278822
																																										1825	1.00075	0.945451	0.799481	0.59985	0.42497	0.277915
																																										1826	1.00083	0.945855	0.800655	0.599982	0.426481	0.278466
																																										1827	0.999942	0.944723	0.799835	0.601182	0.426283	0.27668
																																										1828	1.00343	0.947693	0.804844	0.602617	0.429031	0.279984
																																										1829	0.998697	0.943221	0.798947	0.599467	0.422741	0.276386
																																										1830	1.00123	0.946371	0.802591	0.601583	0.426758	0.280226
																																										1831	1.00181	0.944404	0.802107	0.600608	0.426183	0.277795
																																										1832	0.999501	0.945236	0.800682	0.599643	0.425712	0.277697
																																										1833	1.00165	0.946505	0.800921	0.602588	0.426352	0.279204
																																										1834	1.0031	0.944327	0.801315	0.602383	0.427722	0.278399
																																										1835	1.00201	0.944908	0.801879	0.600827	0.426734	0.278652
																																										1836	1.00041	0.943177	0.800935	0.600703	0.426365	0.277175
																																										1837	1.00172	0.945228	0.803001	0.60165	0.42645	0.278897
																																										1838	1.00013	0.943199	0.798924	0.600604	0.424596	0.277226
																																										1839	0.996921	0.942169	0.800699	0.597666	0.424347	0.276246
																																										1840	0.998841	0.944197	0.800076	0.598279	0.424478	0.276831
																																										1841	1.00119	0.946025	0.804223	0.602428	0.428048	0.279676
																																										1842	1.00122	0.946822	0.801326	0.600327	0.426231	0.278442
																																										1843	1.00161	0.947052	0.802891	0.600778	0.427846	0.279993
																																										1844	0.999533	0.94444	0.799307	0.599606	0.42492	0.277036
																																										1845	1.00173	0.946899	0.801521	0.600528	0.427192	0.2803
																																										1846	1.00024	0.945937	0.800764	0.60018	0.426149	0.278846
																																										1847	1.00019	0.943848	0.800842	0.601058	0.42593	0.279303
																																										1848	1.00083	0.944771	0.798289	0.598651	0.426333	0.277986
																																										1849	1.00303	0.946308	0.801492	0.601019	0.428102	0.279145
																																										1850	0.999498	0.945147	0.800237	0.598274	0.425464	0.277093
																																										1851	0.999782	0.946252	0.801108	0.600127	0.426547	0.279264
																																										1852	1.00289	0.946372	0.80148	0.601862	0.427946	0.27979
																																										1853	0.999537	0.945264	0.801066	0.599271	0.426958	0.279156
																																										1854	1.00136	0.942568	0.799598	0.600421	0.425061	0.277862
																																										1855	0.999138	0.943766	0.801528	0.601297	0.424853	0.278396
																																										1856	1.00357	0.94621	0.80387	0.603184	0.427687	0.28029
																																										1857	1.00154	0.945118	0.80179	0.600789	0.426782	0.279567
																																										1858	1.00149	0.944931	0.800516	0.601035	0.426728	0.27885
																																										1859	1.00357	0.946622	0.801522	0.602672	0.428539	0.280768
																																										1860	0.99786	0.943022	0.80038	0.599692	0.425726	0.277819
																																										1861	1.00196	0.94564	0.800195	0.602053	0.426844	0.279927
																																										1862	1.00257	0.945952	0.800054	0.602435	0.427685	0.28003
																																										1863	1.00197	0.944364	0.80024	0.603401	0.428002	0.280306
																																										1864	1.00214	0.945024	0.801676	0.601079	0.426645	0.279414
																																										1865	1.00323	0.946193	0.801893	0.60244	0.427658	0.280699
																																										1866	1.00168	0.944017	0.801098	0.601622	0.427448	0.280281
																																										1867	1.00311	0.947401	0.801503	0.601603	0.427864	0.279783
																																										1868	1.00477	0.94554	0.804121	0.60452	0.429669	0.281574
																																										1869	1.00068	0.947186	0.800281	0.601222	0.427432	0.279649
																																										1870	0.998624	0.944875	0.799438	0.600058	0.426874	0.27839
																																										1871	0.999417	0.944011	0.800466	0.600878	0.425542	0.277773
																																										1872	1.00054	0.944531	0.80017	0.601661	0.426293	0.278965
																																										1873	1.00101	0.944412	0.800179	0.600556	0.424563	0.278717
																																										1874	1.00119	0.943138	0.800016	0.600674	0.426305	0.278783
																																										1875	1.00131	0.945817	0.800384	0.601056	0.427349	0.280345
																																										1876	0.998923	0.943394	0.8005	0.598433	0.425718	0.278313
																																										1877	1.00198	0.943807	0.798356	0.60159	0.426334	0.278548
																																										1878	0.999291	0.942864	0.797211	0.600819	0.425223	0.278454
																																										1879	1.00116	0.94445	0.798947	0.601654	0.426465	0.279794
																																										1880	1.00075	0.944774	0.801362	0.601354	0.42689	0.279309
																																										1881	0.999724	0.946702	0.799492	0.601412	0.426783	0.279279
																																										1882	1.00277	0.946755	0.800774	0.602934	0.429724	0.281607
																																										1883	0.99943	0.945462	0.800079	0.60201	0.427266	0.280173
																																										1884	1.00164	0.946816	0.800462	0.603565	0.428252	0.281411
																																										1885	1.0008	0.945356	0.800336	0.601946	0.426704	0.280464
																																										1886	1.00028	0.943387	0.798249	0.601149	0.426549	0.279028
																																										1887	1.00041	0.94601	0.800093	0.600353	0.427716	0.280277
																																										1888	1.00143	0.944617	0.800932	0.600417	0.426125	0.280145
																																										1889	1.00112	0.944186	0.800046	0.601555	0.427283	0.280259
																																										1890	1.00185	0.945994	0.800985	0.602434	0.427983	0.281146
																																										1891	1.00173	0.944392	0.799208	0.601221	0.426139	0.279766
																																										1892	1.00003	0.945112	0.799555	0.601695	0.427055	0.280622
																																										1893	1.00132	0.946512	0.799937	0.601071	0.427492	0.28066
																																										1894	0.999624	0.945337	0.799382	0.601389	0.427392	0.2808
																																										1895	1.00122	0.945666	0.801261	0.601478	0.427592	0.281974
																																										1896	1.00154	0.944718	0.802103	0.601795	0.428094	0.28121
																																										1897	0.997794	0.943601	0.798543	0.598281	0.42565	0.279035
																																										1898	0.99684	0.945731	0.797934	0.600184	0.426044	0.279723
																																										1899	0.999748	0.944185	0.7991	0.60097	0.426858	0.280186
																																										1900	1.00132	0.946891	0.801417	0.602171	0.42746	0.281757
																																										1901	1.00093	0.945997	0.80093	0.601188	0.426578	0.280267
																																										1902	1.00159	0.945532	0.800663	0.601703	0.427744	0.281316
																																										1903	0.998872	0.945478	0.798812	0.600591	0.426605	0.280868
																																										1904	0.998686	0.945405	0.79965	0.599813	0.427417	0.28186
																																										1905	0.998822	0.945913	0.798369	0.600709	0.426344	0.280984
																																										1906	1.00137	0.947462	0.801325	0.600565	0.428994	0.28274
																																										1907	1.00014	0.944998	0.800528	0.602108	0.427741	0.28206
																																										1908	0.99986	0.944923	0.799502	0.599722	0.426879	0.280451
																																										1909	1.0022	0.944773	0.798531	0.600731	0.427342	0.28203
																																										1910	0.998689	0.945865	0.799701	0.600601	0.427474	0.281673
																																										1911	1.00018	0.944142	0.799629	0.598895	0.426988	0.28046
																																										1912	1.0002	0.944035	0.797538	0.599225	0.42571	0.279734
																																										1913	0.995573	0.944212	0.799024	0.598169	0.42601	0.278842
																																										1914	1.00073	0.944758	0.799739	0.598396	0.426651	0.280045
																																										1915	1.00155	0.945064	0.799922	0.600192	0.427775	0.281535
																																										1916	0.999686	0.94188	0.799506	0.600687	0.427051	0.280736
																																										1917	0.998627	0.945261	0.798469	0.598954	0.427997	0.281172
																																										1918	1.00121	0.944271	0.8003	0.601182	0.427797	0.281332
																																										1919	1.00055	0.944746	0.797581	0.599591	0.426227	0.279895
																																										1920	1.00057	0.945098	0.799334	0.600194	0.42628	0.280172
																																										1921	0.999604	0.94415	0.797002	0.599957	0.426144	0.280622
																																										1922	1.00168	0.945605	0.801301	0.600176	0.428286	0.28186
																																										1923	1.00063	0.945541	0.800036	0.601389	0.427667	0.281069
																																										1924	1.00077	0.946276	0.801726	0.602116	0.428176	0.281792
																																										1925	1.00278	0.947871	0.801553	0.602317	0.428446	0.282651
																																										1926	1.0002	0.945562	0.798703	0.600045	0.426659	0.280851
																																										1927	0.999066	0.945277	0.798778	0.598796	0.42667	0.281239
																																										1928	1.00096	0.946152	0.800149	0.601202	0.429066	0.282685
																																										1929	1.00031	0.945346	0.799477	0.599468	0.42648	0.281025
																																										1930	1.00223	0.946369	0.799074	0.599643	0.427502	0.28164
																																										1931	1.00115	0.946571	0.798428	0.599942	0.42714	0.280306
																																										1932	1.0026	0.947543	0.800077	0.602412	0.42859	0.283109
																																										1933	1.00018	0.945768	0.797486	0.600919	0.4283	0.281752
																																										1934	1.00114	0.945296	0.799433	0.601476	0.426712	0.281819
																																										1935	1.00092	0.945866	0.798455	0.600552	0.42834	0.281191
																																										1936	1.00024	0.946572	0.796805	0.598412	0.42646	0.280868
																																										1937	1.00148	0.94622	0.800619	0.600934	0.427693	0.280722
																																										1938	1.00242	0.946727	0.80052	0.602283	0.430243	0.283563
																																										1939	1.0014	0.945238	0.797287	0.599888	0.427119	0.28156
																																										1940	0.998815	0.944497	0.799572	0.598536	0.426505	0.281006
																																										1941	1.00039	0.946297	0.799026	0.601231	0.428111	0.281967
																																										1942	1.00136	0.947562	0.798316	0.599877	0.428501	0.281752
																																										1943	0.999922	0.945909	0.799199	0.600055	0.428193	0.282396
																																										1944	0.999179	0.946225	0.798341	0.600981	0.427566	0.282091
																																										1945	1.00093	0.947081	0.801243	0.601548	0.428825	0.283281
																																										1946	1.00142	0.945125	0.799031	0.600631	0.429007	0.282439
																																										1947	1.00082	0.94766	0.799997	0.600906	0.428066	0.282425
																																										1948	1.00196	0.945008	0.798062	0.600135	0.428287	0.282634
																																										1949	1.00307	0.947598	0.798234	0.602051	0.42891	0.282939
																																										1950	1.00051	0.946654	0.798277	0.601262	0.429602	0.282959
																																										1951	1.00109	0.944846	0.79868	0.601234	0.427925	0.281902
																																										1952	0.999267	0.944511	0.798585	0.600206	0.427595	0.281311
																																										1953	1.00197	0.946476	0.798605	0.601103	0.42999	0.283705
																																										1954	1.00225	0.946157	0.799065	0.603125	0.429068	0.283946
																																										1955	0.999705	0.946045	0.797676	0.601213	0.429151	0.28306
																																										1956	1.00118	0.944191	0.798456	0.601931	0.42898	0.283247
																																										1957	1.00201	0.944645	0.797211	0.6022	0.428377	0.282692
																																										1958	1.00193	0.946478	0.799729	0.600074	0.429585	0.283224
																																										1959	1.00096	0.944044	0.798052	0.600469	0.427676	0.283361
																																										1960	1.00377	0.945074	0.797287	0.601795	0.429055	0.284301
																																										1961	0.998342	0.944741	0.798683	0.600597	0.427485	0.281923
																																										1962	1.00251	0.947704	0.801097	0.601635	0.429497	0.283177
																																										1963	1.00003	0.944175	0.798187	0.599638	0.428509	0.282342
																																										1964	1.00184	0.946985	0.799923	0.604068	0.430122	0.285073
																																										1965	0.99986	0.945779	0.799151	0.600757	0.42751	0.282906
																																										1966	1.00189	0.946449	0.799831	0.602561	0.430053	0.283693
																																										1967	1.00063	0.947219	0.801063	0.602919	0.430905	0.283053
																																										1968	1.00098	0.944714	0.799564	0.601286	0.430071	0.284073
																																										1969	1.00148	0.946565	0.79926	0.601092	0.430327	0.283575
																																										1970	1.00136	0.94475	0.796705	0.60062	0.428829	0.28242
																																										1971	1.00147	0.944551	0.800058	0.601806	0.428962	0.282889
																																										1972	1.00474	0.94891	0.802378	0.603983	0.430754	0.286016
																																										1973	1.00353	0.948441	0.79847	0.601977	0.430376	0.284843
																																										1974	1.00068	0.947334	0.799905	0.601229	0.428888	0.283141
																																										1975	1.00199	0.945764	0.798362	0.602211	0.430134	0.283958
																																										1976	1.00063	0.944385	0.798309	0.600778	0.428146	0.283068
																																										1977	1.00289	0.94727	0.799227	0.602908	0.430893	0.28469
																																										1978	1.00148	0.94391	0.795898	0.600424	0.429118	0.282879
																																										1979	1.00151	0.947697	0.798313	0.601124	0.428496	0.282604
																																										1980	1.00101	0.944365	0.795707	0.599288	0.427469	0.282133
																																										1981	1.00123	0.944213	0.799249	0.600647	0.430459	0.283514
																																										1982	0.998856	0.943854	0.796911	0.600083	0.429026	0.28296
																																										1983	0.996465	0.9423	0.794981	0.59948	0.426929	0.282236
																																										1984	1.00056	0.944371	0.798352	0.600227	0.428569	0.281656
																																										1985	0.999892	0.944666	0.797049	0.599777	0.428351	0.282396
																																										1986	0.998019	0.943204	0.798027	0.600619	0.42782	0.282622
																																										1987	1.00021	0.944543	0.798559	0.601249	0.429813	0.284791
																																										1988	0.999672	0.944592	0.796835	0.600261	0.42836	0.283188
																																										1989	1.00213	0.945468	0.798274	0.600214	0.429094	0.283899
																																										1990	1.00082	0.943955	0.798168	0.599643	0.428886	0.282989
																																										1991	1.00235	0.947009	0.799502	0.602319	0.430454	0.284807
																																										1992	0.999697	0.944985	0.798827	0.601148	0.429181	0.28396
																																										1993	1.00047	0.94438	0.798289	0.599495	0.427926	0.283363
																																										1994	1.00036	0.94516	0.796699	0.602708	0.429435	0.284866
																																										1995	0.999085	0.94583	0.796668	0.602091	0.429332	0.284483
																																										1996	0.999956	0.946394	0.800151	0.602305	0.430616	0.285561
																																										1997	0.998713	0.944061	0.795861	0.600331	0.428693	0.283611
																																										1998	1.00021	0.946038	0.798323	0.601421	0.430642	0.284068
																																										1999	1.00128	0.945048	0.797284	0.602439	0.43015	0.284872
																																										2000	0.999803	0.944768	0.79624	0.600251	0.428302	0.283191
																																										2001	0.999964	0.942384	0.796409	0.60084	0.427713	0.283048
																																										2002	1.00067	0.942439	0.797077	0.599151	0.428748	0.282631
																																										2003	1.00049	0.94607	0.798491	0.60178	0.430838	0.284126
																																										2004	0.99912	0.944069	0.79703	0.601338	0.429587	0.284152
																																										2005	1.00085	0.945354	0.797172	0.601719	0.43064	0.284671
																																										2006	1.00047	0.944594	0.799147	0.603854	0.431249	0.285729
																																										2007	1.00026	0.946696	0.798306	0.602203	0.430473	0.285606
																																										2008	0.999767	0.943978	0.798727	0.601418	0.430242	0.284879
																																										2009	1.00046	0.944311	0.796437	0.599906	0.429378	0.284975
																																										2010	1.00002	0.943224	0.797407	0.59949	0.429213	0.28442
																																										2011	0.999659	0.944836	0.797709	0.602178	0.430115	0.285381
																																										2012	1.0019	0.946367	0.797921	0.603612	0.43127	0.285411
																																										2013	1.00055	0.945949	0.798444	0.601879	0.430537	0.285897
																																										2014	1.00106	0.945296	0.797883	0.602606	0.430797	0.2866
																																										2015	1.00069	0.946806	0.796083	0.602299	0.430809	0.286064
																																										2016	1.00032	0.944397	0.796658	0.600154	0.429588	0.28402
																																										2017	1.00103	0.946063	0.797235	0.601038	0.429579	0.286203
																																										2018	1.00194	0.944491	0.798778	0.602431	0.430816	0.28586
																																										2019	0.998884	0.946094	0.797666	0.60189	0.430848	0.286011
																																										2020	0.999227	0.94194	0.796347	0.599608	0.428274	0.285147
																																										2021	1.00128	0.944439	0.797469	0.600728	0.43003	0.285529
																																										2022	0.999165	0.944373	0.797824	0.600752	0.429719	0.285777
																																										2023	0.999404	0.944426	0.797179	0.601891	0.430476	0.286241
																																										2024	1.00071	0.947136	0.798336	0.600544	0.430909	0.286206
																																										2025	1.00008	0.944606	0.797156	0.60117	0.43047	0.285524
																																										2026	1.00107	0.945733	0.795209	0.602062	0.432302	0.287549
																																										2027	0.999899	0.943682	0.7968	0.602491	0.430538	0.285379
																																										2028	0.998895	0.945041	0.797771	0.601945	0.429603	0.286237
																																										2029	1.00087	0.944705	0.79621	0.601719	0.429715	0.285754
																																										2030	0.998857	0.945967	0.800386	0.600188	0.430345	0.285171
																																										2031	0.999537	0.943996	0.795897	0.598879	0.429501	0.284596
																																										2032	0.999681	0.944106	0.797247	0.600888	0.429661	0.285682
																																										2033	1.00056	0.945753	0.796	0.600611	0.429862	0.285503
																																										2034	1.00009	0.947468	0.796743	0.601383	0.430803	0.286477
																																										2035	1.00245	0.945776	0.799037	0.603606	0.430603	0.287228
																																										2036	0.999641	0.945844	0.797335	0.601029	0.430992	0.286468
																																										2037	1.00085	0.944718	0.797187	0.599742	0.429779	0.286261
																																										2038	1.00008	0.943892	0.797489	0.601863	0.430266	0.28629
																																										2039	1.00173	0.945227	0.797775	0.602289	0.430694	0.286808
																																										2040	1.00051	0.946334	0.797869	0.601949	0.430909	0.287273
																																										2041	1.00084	0.943365	0.795304	0.600293	0.43092	0.285939
																																										2042	0.999373	0.944537	0.796443	0.601318	0.431253	0.285958
																																										2043	1.00008	0.942501	0.795113	0.600224	0.42921	0.284659
																																										2044	0.999279	0.94523	0.798434	0.602091	0.430904	0.287825
																																										2045	1.00138	0.946923	0.797678	0.603038	0.430909	0.286853
																																										2046	1.0009	0.945088	0.797648	0.602087	0.430819	0.286681
																																										2047	0.999598	0.945061	0.796256	0.601983	0.430274	0.286563
																																										2048	1.00032	0.943861	0.795204	0.600278	0.429062	0.285177
																																										2049	0.998764	0.943521	0.796607	0.600997	0.430454	0.28536
																																										2050	1.00016	0.944153	0.796556	0.602599	0.430526	0.28594
																																										2051	1.00218	0.946354	0.7979	0.603085	0.432224	0.287712
																																										2052	1.00133	0.94546	0.798373	0.603085	0.432315	0.287721
																																										2053	1.00257	0.944029	0.798791	0.602283	0.431564	0.286668
																																										2054	0.998662	0.944477	0.798673	0.600407	0.429845	0.286147
																																										2055	1.00036	0.944902	0.79585	0.601863	0.430368	0.2856
																																										2056	1.00249	0.945625	0.797385	0.602751	0.432337	0.287239
																																										2057	0.999967	0.945439	0.797501	0.602834	0.431536	0.287165
[truncated: 1,423 more rows]
[truncated: 17 more columns]

## Sheet: Fig. 5
Fig. 5A						Fig. 5D	mean reversals/s								Fig. 5E					Fig. 5F
							WT	cheA	WT	WT	WT	WT	WT		tlpD	tlpD	tlpD	tlpD		tlpABC
E. Coli	(uM/s)		H. Pylori				buffer	buffer	HCl	1 mM urea	1 mM HOCl	500 uM HOCl	250 uM HOCl		buffer	1 mM HOCl	500 uM HOCl	250 uM HOCl		buffer	1 mM HOCl	500 uM HOCl	250 uM HOCl
[HOCl] uM	Average swimming velocity	std	[HOCl] uM	Average swimming velocity	std		1.07143	0.568182	1.78571	0.956938	0	0	0.675676		0	0.352113	0	0.276243		1.97368	0	0	0
0	33.5287	8.24513	0	31.2491	15.1835		1.01156	0.735294	1.13636	0.961538	1.20968	1.59574	0		0	0	1.93452	0.151515		0	0	0	1.10294
500	26.2367	6.0348	500	22.5409	13.8553		3.27869	0	1.92308	0.262238	0	12.5	0.909091		0	0	0	0		0.666667	0.287356	0	0.515464
1000	26.9527	5.50733	1000	21.303	15.0976		2.35849	0	1.13636	0	0	0.757576	1.63934		6.70996	0.625	0	0		1.01351	0	6	1.44231
2000	25.6937	6.24454	5000	26.4359	18.1333		1.2931	0	2.85714	0.396825	0.925926	1.44231	1		0.148515	0	0	0.399361		1.49254	0	0.0726744	0.245098
3000	0		6000	27.673	15.7487		1.72414	0	3.09917	1.37097	0.925926	0.531915	0.235849		0	0.304878	0	0		1.02041	0.675676	0	0.572519
			7000	10.6216	16.4237		1.51515	0	5	2.13415	1.92308	0	0.568182		0	0.609756	7.39796	0		1.68269	0	0.595238	3.24074
			8000	0			7.69231	0	2.08333	0	0.490196	3	4.42177		1.2987	1.42857	0	1.17187		2.94118	0	0	0.2
							2.34375	0	7.77778	1.20482	0	4.57746	0		0.342466	0.215517	0	0		0	2.90698	0	0
							2.43902	0	1.75439	0.520833	0	5.41667	1.42349		0.132275	0	0	0.438596		1.38889	0	0	0.176471
							2.54934	0	1.68919	1.76768	1	0.520833	0.407609		0	0	0	0		0	0.409836	0.574713	0.357143
							2.08333	0	0.574713	0.833333	1.66667	2.12766	1.01351		3.1051	0.0550661	0	0		2.82258	0	0	0.0598086
							11.3636	0	4.34783	1	2.04082	1.27119	0.925926		0.0909091	0	0.30541	0		0.617284	1.27119	0.247525	0.416667
							0	0.641026	0.961538	1.58228	0	0.757576	0.959233		0	0.0769231	0	0		0.574713	0	0	0
							2.44141	0	4.31034	0.892857	0.373134	1.47059	1.64835		0	0	0.459559	0		1.30597	0	0	0.227273
							0	0	5.46875	2.1978	1.82927	1.78571	1.06383		0	0	1.92308	0		2.04918	0	0	1.08696
							0	0	1.31579	0.581395	0.632911	1.11111	1.30522		1.66667	0	0	0		0	0	0	2.94118
							2.08333	0	0.357143	1.25	0.925926	2.7027	1.36364		0.132275	0.0393701	0	0		0	0	0	0
							1.78571	0	0.694444	1.19048	0	1.23457	0.78125		1.35135	0	0	0.247525		0.357143	6.66667	0	0
							2	0	1.51515	4.72222	3.07018	2.83019	1.53061		0.284091	0.797872	0	0		1	0	0.347222	0.121359
							0	0	0	2.0202	0	1.92308	0		0.206612	0.162338	0	0		0.238095	0	0	0
							1.08696	0	0	2.77778	1.42857	1.5625	2.88462		0.443262	0.748031	0.757576	0		3.33333	0	0	6.03814
							2.01149	0	3.16901	2.88462	0.480769	0	1.31579		0	0.245098	0	1.9697		0	1.97368	0	2.01923
							3.04054	0	0	0.480769	0	2.58621	1.15385		0	0	0	0		1.98864	0	0	3.30882
							1.13636	0	1.47059	1.4881	0	0.862069	1.6055		0	0	0.714286	0		1.8	0	0	0
							1.85185	0	3.44828	2.63158	1.6129	3	2.2293		0	0	0	0		0	1.5625	1.78571	0
							1.78571	0	1.66667	0	0.423729	3.7037	1.04167		0.119808	0	0	0		0.454545	0	0	0
							0.925926	0	0.769231	0.925926	0.255102	0.316456	1.50602		0.396825	0	0	0		2.83019	0	0	0
							0.390625	0	1	2.82609	0.277778	0	3.20513		0	0	0	0		2.04082	0	0	0
							0.0581395	1.52174	8	0.595238	1.92308	0.892857	2.02703		0.0972763	0	0.128205	0.13089		0	0	0	0
							1.86567	2.11268	4.41176	0	1.85185	1.72414	0.641026		1.03734	0	0.600962	1.44928		0	3.33333	0.396825	0
							3.84615	0	2.85714	1.04167	0.847458	0.446429	0		0	1.06707	0.373134	0		1.01156	1.66667	0	1.11111
							2.29885	0	0	0	0.625	1.41509	1.82927		1.59574	4.83871	0	0		0.925926	0	0	0.471698
							1.38889	0	1.72414	0	0.833333	1.92308	1.44231		0.25	0	0	0		1.17187	0	0.909091	2.71739
							0	0	1	0	0.675676	0.833333	0.9375		0	0	0.268817	0		1.10837	0	0.139665	0
							2.08333	0	2.97619	0.925926	0.769231	2.77778	0.925926		0	0	0	0		0.364964	0.925926	0	0
							1.92308	0	2.0202	0	1.86567	2.92553	0.543478		0	0.675676	0	0		0.755668	3	0	0
							1.72414	0	0	0.462963	1.04167	1.19048	1.92308		0.247525	0	0	0		0.735294	0	0	0.773196
							5.64516	0	0.769231	0.531915	0.974026	2.04082	0		9.02778	0	0	0		0.442478	0.724638	0	2.15054
							0	0	3.84615	0.714286	0	1.70455	3.44828		0	0.154959	0	0		1	0	0	2.7027
							0	0	0.543478	1.49254	1.17187	1.36719	0		0	0.221239	0.123967	0		2.94118	16.0976	0	0
							0.925926	0	2.77778	1.66667	6.03448	2.85714	0		0	0	0	0		0.502008	0.581395	0	0.641026
							0.735294	0	3.62903	0.877193	0	0.621891	0.833333		0.373134	0	1.83824	1.38889		1.11111	0.806452	0	0
							1.13636	0	2.77778	0	2.77778	1.21951	0.446429		0	0	0	8.55263		0	0.543478	0	0
							0	0	1.60714	0.925926	0.856164	0.833333	0.641026		0	0.925926	0	0		0.581395	0	1.36364	0.568182
							2.01863	0.352113	0	0.847458	0	0.632911	1.875		0	0	0	0		3.125	0.869565	0	1.2931
							2.11864	0	1	8.88158	3.125	0	1.78571		2.45902	0.510204	0	0		1.92308	1.92308	0	0.520833
							0.862069	0	1.92308	0	1.31579	1.64474	1.09649		0.178571	0	7.04225	0		2.21519	0	0	0
							3.87324	0	0.833333	0	1.92308	1.92308	0.260417		0.515464	4.375	0	0		1.51515	0	0	0
							2	1	3.44828	0.961538	0.675676	1.51515	2.27273		0	0	0	0		0	0	0	0
							1.66667	0	0.409836	1.38889	0	0.595238	0.195312		0	0	0	0		0.233645	0.423729	0	3.57143
							1.27119	0	1.25	1.5625	0.877193	2.05882	0.862069		0.393701	0	0.617284	0		0.925926	1	0.520833	3.78788
							2.38095	0	1.5625	0	4.41176	1.42857	0		0	0.230415	5.4878	0		0	4.83871	0	2.24359
							1.47059	0	1.96629	1.66667	0	1.22951	0.980392		0.675676	0	0	0		0.617284	0	0	0
							4.16667	0	1.5625	0.980392	1.66667	0	0.657895		3.30882	1.6934	0	0		2.53165	0	0	0.961538
							2.5	0	1	1.10294	1.79856	1	0		2.94118	0	0	0		1.73745	0.164474	0	0
							3	0	3.44828	0	1.33929	1.85185	1.04167		0	0	0	0		0	10.6061	0	1.48026
							0	0	2.52525	1.66667	1.08696	0.454545	1.38889		0	0.78125	0	0		0.806452	0	0	0.0919118
							1.47059	2.04918	3.0303	0	0	0.925926	1.63043		0	0.666667	0	0		0	0.357143	0	0.5
							0.769231	0	2.12766	1.96078	0	1.73267	0.714286		0	1.5625	0.357143	0		1.44231	0	0.480769	0
							1.63934	0	3.57143	3.84615	0	0.925926	0.45045		0	0	0	0		0	0.316456	0	0
							0	0	3.7037	0	0	2.67857	1.97368		0	0.342466	0.19084	0		1.1236	0.225225	0	0.5
							1.92308	0	1.42857	0	1.35135	0	1.33929		0.471698	0	0	0		2.38095	0	0	0
							4.34783	0	1.81818	0.862069	0	3.0303	0.735294		0.78125	0	0	0		1.25	1.11111	0	0.454545
							2.41935	0.657895	1.5625	0	0	1.95652	2.8626		0.294118	0.670498	0	0		0.990099	0	0	0
							0.819672	0	1.30435	2.88462	0	0	0.396825		0	0	0.689655	0		0	0	0	0.287356
							0.714286	0	2.5641	1.51515	0	1.38889	0.735294		0	0	0	0		2.57576	0	0	0
							4.48718	0.912409	0.833333	0.510204	0.694444	4.51389	1.59574		1	0	0	0.362319		1.47059	3.44828	0	0
							1.6129	0	3	0.595238	7.7381	1.78571	0		0	0	0	0		0.537634	0	0	0.446429
							1.84211	0	1.78571	0.862069	1	0.914634	0.735294		0	0	0	0		1.6129	6.03448	0	2.19298
							1	0	2.94118	2.23214	2.01613	2.30496	0		0.539568	0.515464	0	0		0	0	0.352113	0.378788
							1.97368	0	1	0.373134	0.757576	2.05479	0		0.806452	1.08696	0	1.76471		0.555556	0	0	0.742574
							1.96078	0.120192	1.63043	0.641026	1.5625	3.92157	1.60428		0.925926	1.25	0	0		0.833333	0	0	0.454545
							1.53061	0	1.85185	0.980392	0.649351	1.2987	1.72414		0	0.992063	0	0		1.73611	0.47619	0	0
							1.21951	0	1.66667	3.88889	0	0.757576	0.513699		2.29167	0	0	2.40113		1.38889	0	0	0
							4.49561	0	0.357143	3.94737	0.735294	2	4.16667		0	1.33929	0	0		1.35135	0	0	2.63158
							2.9661	0	1.6129	0	1.15385	4.16667	1.42857		0	0.568182	0	0		0.961538	0	0	0
							2.17391	1.52439	1.85185	0	0	2.34375	0		0.0996016	0	1.92308	0		0	0	4.54545	0
							1.66667	0	3.125	1.31579	1.33929	8	2.23214		0	0	0	0		1	0	0	0
							1.85185	0	3.5	1.35135	0	3.94737	0		0	0	0	0		0.490196	3.37838	9.5	0.78125
							0	0	1.66667	3.125	0.304878	1.82584	0.833333		0	0.666667	0	0		0	16.3462	11.0577	0
							0	0.625	2	0	0.5	4.03226	0		0	2.43902	0	0		1.33136	0	1.33929	2.88462
							1.35135	8.65385	2.77778	1.78571	0.943396	1.16279	1.32576		3	0.0574713	0	0		1.66667	0.320513	0	3.125
							2	0	3.40909	0.403226	0	2.27273	0.480769		0	0	0.533981	0		1.31579	2.41935	0	0.316456
							1.35135	0	2.03252	0	3.57143	2.94118	1.38889		0	0	0.611888	0		0	0	0	4.73485
							1.25698	0	1.09649	0	1.41509	2.67857	0.793651		2.88462	0	0	0.925926		0	0	0	1.28205
							3.86792	0	1.47059	2.22222	2.41935	1.51515	0.75		0	0	0	0		1.11111	0	0	0
							3.33333	2.63158	1.3587	3.07018	0.862069	0	1.5873		0.925926	0	0	0		1.19048	0	0	0
							2.17391	0	5.76923	7.30337	0.431034	1.59574	9.27673		0	0	0	0		0	0	0	0.339367
							2.7027	0	0.609756	1.28205	0.480769	0.773196	0.462963		0	6.21547	0	0		0	0	0	0
							1.51515	0	0	1.5625	0	2.27273	0.899281		0	0	0	0		0	0.862069	0.961538	0
							3.48837	1	0.974026	4.92424	6.39535	1.92308	0.862069		0	0	3.98551	0.603865		0	0	13.6364	0.735294
							3.08642	0	1.20968	1	0	3.84615	0.961538		0	0.0702247	0.697674	0.0735294		0	0	0	0
							1	0	3.40909	1.5625	0	0	0		0.70922	0	0.342466	0		0	0	0	0
							1.66667	0.268817	1	0	2.73437	1.57895	1.25		0	4.60526	3.84615	0		0.510204	0	0	1.70807
							2.84091	0	0.78125	3	1.28205	0.221239	1.16279		0	0	0	0.520833		7.78689	0.641026	1.11111	0
							3.84615	0.773196	2.85714	6.08108	3	1.54321	4.54545		0	1.76282	0	0		0.714286	1.38889	0.657895	0
							2.27273	0	2.20588	2.25	1.5625	1.42857	5.31915		1.02041	0	0	1.27119		2.41935	1.02041	0	0
							1.64474	0	0.581395	0	2.58621	1.78571	0.490196		0	0	0	0		1.66667	1.04167	0	0
							2.5	2.5	0.833333	0.183824	3	0.806452	0.326797		0	0	0	0		0	2.8481	13.7097	0
							1.47059	0	0.520833	0	0	0.694444	0		0	0	0	0		0.609756	0	0.625	0
							3.0303	0	1	2.29592	1.25	7.03125	1.22378		0	0	0	0		0	0	0	0
							1.45631	0	2.27273	6.38298	0	3.125	0		0	0.396825	0	0		3.90625	0	0	2.67857
							1.35135	0	3.57143	0	1.51515	1.63934	1.38889		0	0	0	0		1.02041	0	2.08333	0
							2.23881	0	4.05405	4.16667	0	1.85185	0.925926		0	0	0	0		0	0	12.2881	0
							3.125	0	2.08333	3.06122	0	0	0.636943		1.78571	0	0	0		1.875	0	0	0
							1.75439	0	2.14286	1.51515	0.384615	0.793651	0.49505		0	0	0	0		0	0	0	0.164474
							1.38889	0	2.63158	1.44928	0	0.925926	0.641026		3.92157	0	0.324675	0.287356		0.324675	0.15625	0	0.806452
							2.34139	0	2.58621	3.52564	0.833333	0.769231	1.53061		0	0	0	0.152439		1.66667	0	0	0.625
							0	0	0	1.33929	0	1.37615	0		0	0.173611	0	0		3.38983	0	0	1.16279
							5.33981	0.446429	0.694444	0	0	0.714286	5.9322		0	0	0	0		0	1.51515	0	0
							5.28169	0	2.27273	1.6129	1.88679	2.30769	1.14679		0.201613	0	1.82292	0		0	1.92308	2.08333	0
							2.32558	0.694444	0.961538	0.5	2	1.76768	1.21951		0	0	0	0		0	0	0.179856	1.08696
							6.25	0	0.462963	0	0	1.74419	1.92308		0	0	0	0		1.37255	1.72414	12.8378	0.714286
							4.62963	0	1.92308	0	2.5	0.609756	3.19149		0.423729	0	0	0		0	0	1.21951	1.78571
							1.51515	0.641026	1.28205	0.416667	1.23762	0.581395	2.14286		0	0	0	0		2.27273	0.847458	0	0
							1.66667	0	1.66667	2.27273	0.219298	2.08333	1.02041		0	0	0.561798	0		0	0	5.68182	0
							0	0	0.625	1.21951	1.875	0.252525	1.98413		0	0	0	0		1.82927	0	0	1.16279
							0.806452	0.649351	0.735294	9.57447	2.94118	4.03226	0		0	0	0	0		1.25	0.320513	0	0.215517
							5.35714	0	0	0	0	1.73611	1.32979		0	2.14286	0	0		0	0	0	9.12698
							1.47059	0.735294	1.13636	0	1.17187	1.82927	1.98413		0.872093	0	0	0		0.961538	0	0	0
							0.462963	0	1.85185	0	1.08696	3.57143	0.531915		0.409836	1.28866	0	0		0	2.41935	0	2.60417
							1.47059	0	2	8.15217	0	3.35821	0.613497		0	0	0	0		2.77778	0	0	0.625
							0	0	0.925926	0	0	0.555556	0.643777		1.08696	0	0.431034	0		0	0	1.05422	1.875
							0.746269	0	6.12245	0	0.568182	2.03488	1.2931		1.44231	0	0	0		0.526316	0	1.0274	0
							1.48515	0	3.75	2.34375	0.543478	1	0		2.77778	3.94737	0	0		1.66667	0	0	5.6962
							0.714286	0	0	1.19048	0	1	1.6129		0	4.46429	0	0		1.94444	0	0.14881	0.297619
							0	0	0	0.625	1.17187	0.675676	0.276243		0	0.595238	0	0		0.462963	0	0.847458	1.3587
							1.63043	0	3	1.37195	0	1.27551	1.07296		0.892857	0	0.233645	0		0	0	1.19048	0.515464
							1.69492	0	2.34375	0.806452	0	1.13636	0.757576		0	0	0.118765	0		0.980392	0	0.78125	0
							0	0	0.675676	0.806452	3.09735	1.42857	2.30263		0	0	0	0		0	0.78125	0.308642	1.04167
							0.961538	0	2.45098	4	0	0	1.70455		0	0	0	0		2.20588	1.53061	1.92308	0
							1.08696	0	1.5625	0.961538	0.78125	2.6699	0.862069		0	0	0	0.568182		1.21951	0	0	0
							1.5873	0	2.34375	2.06897	0	3.51562	0		1.35135	1	0.631313	0		1.92308	0	0	0
							0.625	0	0.757576	0.641026	1.28205	2.08333	3.0303		0	0	0	0		0.641026	0	0.181159	0
							0.434783	0	2.34375	4.06977	2.27273	1.08696	0.4		1.25786	0.454545	0	0		1.25	0.914634	6.12245	0
							0.961538	0.211864	2.85714	3.7037	4.71698	2.67857	1.85185		1.42857	0	0.471698	0		1.21951	3.84615	0	0.78125
							2.34375	0.680272	2.40385	0.462963	0.862069	1.5625	1.34615		1.35135	0	0.862069	0.609756		0.943396	0	0.462963	0.925926
							1.27119	0	2.32558	1.74419	0	0	4.48718		0	0	0	0.367647		0.531915	0.657895	0	0
							1.11111	0.146199	2.14286	1.76056	0.609756	0	1.8617		0	0	0	0		3.75	0	1.69492	1.74419
							1.51515	0	1.26582	1.72414	0	0.827815	1.05634		0	1.78571	0	0		0.362319	0.581395	0	0.555556
							0	0	2.5641	0.769231	1.96078	2.77778	0.694444		0	0	0	0		0.925926	0	0	0
							1.92308	0	0.925926	0	1.66667	4.65116	0.847458		0	0	0	0		2.60417	0	6.73077	0
							5.41667	0	0.961538	0	1.02041	2.08333	0.3125		0	0.431034	0	0		0.833333	0	6.96429	0
							1.85185	2.14286	0	5.9322	1.20968	0	0.581395		0	0.233645	0	0		1.35135	0	0	0.862069
							1.82119	1.28866	0.543478	0	2.05479	1.5625	2.97619		7.08333	2.94118	0.409836	0		1.70455	0	0.833333	0.757576
							3.33333	0.675676	1.85185	1.6129	0.75	2.7027	9.84848		0	0	0	0		0.862069	0.833333	0	0
							1.82927	0	1	3.33333	2.17391	2.83019	0		0	0	0	0		0	0.757576	0	0.943396
							0	0.308642	0	0	0.892857	1.98864	0.65445		0	2.10843	0	0		1.51515	0.480769	0	0
							1.78571	7.66667	2.22222	2.45536	4	2.23881	1.87166		0	0	0.675676	0		0	1.78571	3.67647	0
							2.65957	0	4.48718	0	1.78571	2.11726	0.943396		4.05405	0.280899	0	0		1.875	0	0	0
							2	0	0	1.33929	0.362319	2.20588	1.92308		0	0	0	0		0.78125	0	0	0
							1.66667	0	1	1.78571	1.76991	0	0.710227		0	0	0	0		0.423729	0	0	0
							0	0	0.416667	0	0.961538	1.58228	1.33929		0	2.67857	0	0		0	0.714286	0	3.57143
							2.23214	0	1.85185	0	0	1.92308	2.02703		0.438596	0	0	0		1.85714	0	0	0.490196
							1.89394	0	2.41935	0	0	1.74419	0		0	0	0	0		0	0	0	0.454545
							0	3.125	1.21951	0	2.08333	2.9661	0.793651		0	0	0	0		0.694444	0	0	0
							1.6129	0	3.125	0.961538	0.862069	3.0303	0.78125		0.162338	0	0.235849	0		1.44509	3.125	0.531915	0
							0.914634	0	1.02041	0.675676	13.764	0.675676	0.431034		10.6383	0	0	0		2.02703	0	0	6.73077
							1.53061	0	1.70455	10.7143	2.47525	1.78571	0.387597		0	0	0	0		0	0	2.30263	0.925926
							1.6129	0	2.41935	0	0.531915	0.510204	0.892857		0	0	0	0		2.67857	0.15625	0	0
							5.92105	0	0	2.17391	0	0.549451	1.14943		0	0	0	0		7.5	0	0	0
							1.66667	8.72093	0	0.595238	0	0.769231	1.78571		0	0	0	0		0	1.66667	0	0
							5.64516	0	2.32558	0.403226	0	2.98165	0		0	0	0.657895	0.103734		0.446429	0	0	0
							1.26582	0	1.70455	9.82143	0	5.96234	0.806452		0	0	0.282486	0		0	0	0.555556	0
							1.5625	0.555556	1.82927	4.16667	0.609756	1.86567	0.912409		1.86782	0	0	0		1.35135	1.35135	0	0
							0	0	1.66667	5.30822	1.38889	1.35135	4.41176		0	0	0.416667	0		2.02703	0.892857	0	4.62963
							4.5	0	0.769231	0.714286	0.925926	4.16667	2.45902		0	1.5625	0	0		0	0	12	0
							0.793651	0	2.14286	2.77778	1.72414	1.92308	2.20588		0	0	0	0.757576		2.45098	0.590551	3.04878	0
							2.5641	0	1.85185	0.708502	0	1.28866	1.66667		1.42857	0	0	0		1.16822	0	0.119617	0.961538
							2.90698	0	1.92308	1.42857	0.403226	0.892857	1.33929		0	0	0.943396	0		1.93798	1.38889	3.47222	0
							0.572519	0	3.37838	0.731707	0	0	1.85185		0	0	0	10.2941		1.78571	1.5625	0.78125	0
							6.02679	1.31579	2.67857	2.67857	0.862069	1.28205	0		0	0	2.35149	0		0	0.543478	0	0
							4.11765	0	4.80769	0	2	1.64474	0.657895		0.735294	1	0	0		0.675676	0	0.378788	0
							5.17241	0	1.85185	0	6.5625	1.875	1.51515		0	0	0	0		0	0	0	0
							3.97727	0	2.97619	1.94805	1.58228	0.581395	0.847458		7.14286	0	0	0		0	1	0	0
							0.943396	1.85185	1.97368	0	0.490196	1.66667	0.549451		0	0	0.0755287	0.875486		1.28205	0	1.27551	0
							3.57143	0	5.88235	2.27273	0	1.25	4.80769		0	0	0	0		0.819672	0.595238	0	4.5082
							3.47222	0	0.595238	1.59574	0	4.25532	2.34375		0	0	0	0		0.735294	0	0	0.862069
							3.22581	0	1.92308	0	3.0303	0.9375	0.852273		0	0	0	0		1.53846	1.72414	11.3636	0
							0.510204	0	3.125	2.20588	2.72727	0.384615	0.882353		0	0	0	0		9.23913	3.37838	0	2.43902
							1.16279	0	3.35366	0.549451	0	1.33929	1.72414		0	0	0	0.862069		2.14286	1.78571	0.581395	0
							5.76923	0.113636	1.53061	1.5625	2.22222	1.81159	2.77778		0	0	0	0		0.925926	1.66667	0	0
							0	0	1.21951	3.80795	2.91667	2.5	3.81944		0	0	0.227273	0		0	0	0	0
							3.22581	0	6.25	0	0.892857	2.125	2.04918		1.78571	0	0	0		0.675676	0	6.12745	6.09756
							2.94118	0	1	0	0	2.61194	2.8125		0	0	0	0		0.568182	0	7.25806	1.16279
							1.28205	0	1.54321	0.806452	0	0.735294	0.324675		0.714286	0	0	16.2162		0	0	0	0
							1.13636	0	2.21519	0	0	2.12766	2.04082		0	0	0	0		0	0	0	0
							1.85185	0	2.77778	5.84416	0	1.6129	1.76056		0	0	0.100806	0		2.58621	0	0	1.42857
							2.23214	0	1.47059	1.5625	0	1.75439	9.64912		0	0.462963	0	0		3.31325	0	3.15789	0
							0	0	0	0	1.08696	4.84496	0		0	0	0.431034	0		0	0	0	0
							1.47059	0	1.72414	0.555556	1.96078	2.11864	3.46154		0	0	0.735294	1		0.423729	0	0	1.38889
							0.735294	0	0.943396	0.641026	0	1.30435	1.92308		0	0	0.17301	0		2.63158	0	1.5873	0.373134
							1	0	2.5	0.515464	2.5	0	0.675676		0	0	0	3.78788		0.617284	0	0	0
							2.11268	0	5	0	1.51515	1.93548	2.86885		0	0	0.093985	0		3.48837	0	0	0.833333
							1.74419	7.03125	0.892857	4.71698	0.943396	1.25	1.51515		0	0	0	0		2.22222	0	0	0
							1.51515	0	6.46552	0.757576	1.38889	1.12613	1.33929		0.5	2.15517	0	0		0.471698	0	0	0
							4.16667	0	4.54545	0.903614	0	0.657895	3		0	0.438596	0	0		1.86567	0	0.632911	0.245098
							3.23427	0	3.125	1.78571	0	1.85185	1.51515		0	1.04167	0	0		1.51515	0	4.05405	0
							0.219298	0	2.67857	1.80921	0	1.25	1.96078		0	1.92308	0.198413	0		0.806452	0	1.36986	3.55191
							2.08333	0	9.09091	3.43915	0	2.7027	0		0	0	0.307377	0		0.909091	0	0	0
							2.89855	0	0.357143	0.704225	1.92308	1.75439	0.595238		0	0	0	0		1.74419	0	0	0
							0.78125	0	2.94118	2.0202	1.86567	1.78571	1.66667		0.219298	0	0	1.70807		2.5	0.462963	0	0
							0.833333	0	1.08696	0	0	1.13636	0.78125		0	1.97368	0	0		0	0	0.862069	0
							8.17308	0	1.07143	3.84615	0	1.6129	0.806452		0	0	0	0		0.961538	0	0	0
							3	0	0	1.23762	0	1.51515	2.88462		7.63158	0	0.877193	0		1.6129	0	3.7037	0
							1	0	3.125	0.347222	4.72973	0.78125	0.78125		0	0	0	0		1.51515	0	0	3.46154
							1	1.38889	0	1.86047	0	1.99275	1.99275		0	0	0.116279	0		1.82927	0	1.25	1.74419
							1.21951	0	1.07143	2.22222	0	0.872093	0.872093		0	0	0	0		0.609756	0	0.675676	0
							1.47059	0	1.72414	0.446429	0	1.11111	1.11111		0	0	0	0		7.8125	2.15517	0	2.24359
							0	1.88679	4.80769	0	0.462963	1.66667	1.66667		0	0	0	0		0.714286	0.438596	0.78125	0
							3.67647	0	0	2.08333	0	0.271739	0.271739		0	0	0	0		1.66667	1.04167	0	2.20588
							6.63265	0	5	0.609756	0.892857	1.92308	1.92308		0	0	1.73611	0.21097		1	1.92308		5.51471
							0	0	4.46429	0	1.30332	2.58621	2.58621		0	0	0	0		1	0		12.1212
							2.97619	0	1.78571	1.25	0	1.31579	1.31579		0	0.961538	0	1		0.13089	0		0
							3.125	0	3.22581	0	0.892857	0.78125	0.78125		0	0	0.252525	0		0	0		0
							1.47059	0.625	5.83333	1.04167	0	0	0		0	0	2.10084	0		0.714286	1.97368		6.25
							4.16667	0	3.68852	0	0	0.714286	0.714286		0	0	0.174825	0		0	0		0
							0.675676	0	1.72414	1.92308	1.38889	5	5		0	0.961538	0.186567	0		7	0		0.892857
							0.892857	0	0.892857	5.55556	0	0.568182	0.568182		0	0.609756	0	0		0.49505	0		1
							3.91566	0	3.22581	0	0	1.78571	1.78571		0	0.595238	0	0.316456		1.04167	0		0
							1.85185	0	0.621891	0.85034	2.05479	1.15385	1.15385		0	0	0	0		0.409836	0		0
							0.694444	2.75	1.74419	0	1.06383	2	2		0.70922	0.373134	0	0		2.39726	0		0
							1.35135	0	2.67857	0	0.925926	4.32692	4.32692		0	0	0	0		0	0		0.666667
							0	0.595238	1	2.77778	0.925926	3.33333	3.33333		1.74419	0	0	0		0.203804	0		4.66102
							2.5	2.08333	2.17391	2.67857	0	0.78125	0.78125		0	0	0	0		0.735294	0		0
							0.943396	1.47059	1.25	0.806452	1	0.590551	0.590551		0	0	0.403226	0		0.702247	0		1.35135
							2.77778	0	2.90698	0.561798	0	0.847458	0.847458		0	0	0	0		2.60417	0.961538		0
							0.78125	0	0	2.83019	0.595238	0.961538	0.961538		0	0	0	0		1.5625	0		0
							6.25	0	0.833333	0.423729	1.08696	0.403226	0.403226		0	0	0	0		1.57895	0		0
							1.81992	0	1.6129	2.38095	0.961538	1.63043	1.63043		0	0	0	0		3.67647	0		0
							5.37383	0	3.47222	5.59701	2.02703	0	0		0	0	0	0		0	0.961538		5.55556
							2.04918	0	0	0	2.67857	0	0		0	0	0	0		2.08333	0.609756		0
							0	0	4.86111	1.84887	0	0.446429	0.446429		0	0	0	0		0.961538	0.595238		0.980392
							4.11765	0	4.09091	0	0	1.06383	1.06383		0	0	0	0		0	0		5.72917
							0.490196	0.694444	1.31579	0	2.21893	1.81818	1.81818		0	0	0	0		0	0.373134		0
							0	0	2.04918	0	1.19048	1.81818	1.81818		0	0.657895	0	0		1.92308	0		0
							0	1.74419	3.40909	0	0.531915	2.92793	2.92793		0	0	0	0		2.58621	0		0
							4.46429	0.384615	0	5	0	1.20968	1.20968		0	1.92308	0.5	1.6129		0.657895	0		0
							0	0	4	0.510204	0	0	0		0	0	0	0		0.714286	0		0.78534
							2.65957	0	2.7027	1.51515	0.746269	1.38889	1.38889		0	0	5.41667	0		0.694444	0		8.87097
							0	0	1.81818	3.125	0	1.78571	1.78571		0	0	0.903614	0.581395		1.5	0		0
							1.02041	0	2.30769	0	0.625	2.21519	2.21519		0	0	0.490196	0		0	0		0
							0.714286	0	3.37838	5.17241	0	1.875	1.875		0	0	0	0.208333		0	0		1.5625
							0	0	2.27273	0.260417	0.657895	3.19149	3.19149		0	0	0	0.213675		7.63889	0		0
							3.37838	0	0.892857	0.961538	1.78571	0.833333	0.833333		2.67857	0	0.211864	0		0.409836	0		0
							1.8595	1.85185	0.862069	1.78571	0	1.37195	1.37195		0	0	0	0		0.657895	0		6.48148
							2.46711	0	6.89655	0	0	2.88462	2.88462		2.88462	1.51515	0	0		0	0		0.304878
							1.42857	0.531915	1.83824	0.746269	0	0	0		0	0	0.352113	0		0.378788	0		1.875
							1.63043	0.431034	0.806452	2.5	1.44231	0.555556	0.555556		0.555556	0	0	0		1.875	0.657895		1.13636
							0.877193	0	1.86567	1.66667	1.13636	2.83019	2.83019		2.83019	0	0	0		1.63934	0		5.3681
							0.403226	1.04167	2.7027	0.609756	2.83019	2.63889	2.63889		2.63889	0.581395	8.84146	0		0	1.92308		0
							2.32558	0	2.5641	0	0	0.324675	0.324675		0.324675	0	0	0		1.94805	0		0.925926
							2.34375	0	2.34375	2.17391	0.806452	0	0		0	0	10	0		3.26087	0		0
							0	0	1.97368	0	1.5	1.5	1.5		1.5	0	0	0		2.32558	0		18.0556
							2	0	1.59574	10.5263	2.7027	1.82927	1.82927		1.82927	0	0	0		0.694444	0		5.85106
							0.625	0	1.6129	0.666667	0	2.5	2.5		2.5	0.735294	0	0		1.37363	0		4.06977
							3.51562	1.19048	8.03571	5.625	0.510204	2.02703	2.02703		2.02703	0	0.568182	0		5.76923	0		9.72222
							4.03226	0	1.23457	2.17391	0	5.40541	5.40541		5.40541	0	0	0		0	0		0
							0.75	0	0	1.72414	1.78571	2.75229	2.75229		2.75229	0	0.165563	0		1.66667	0		2.08333
							1	0	1.47059	1.2931	0.757576	1.5	1.5		1.5	0	0.233645	0		10	1.51515		0
							1.47059	1.38889	2.88462	1.35135	0	1.17187	1.17187		1.17187	0.581395	0	0		0.480769	0		6.33803
							2.8169	0.4	2.88462	1.82927	2	0.37594	0.37594		0.37594	0.735294	0.396825	0		2.43902	0		0
							5.28169	0.694444	2.32558	0.862069	1.70455	0	0		0	1.66667	0	0		2.64706	0		0.793651
							1.42857	0	2	0	0	1.22951	1.22951		1.22951	0	0	0		2.77778	0.581395		1.47059
							1.16279	1.38889	0.446429	0	2.48092	1.5625	1.5625		1.5625	0.925926	0.271739	0		0.806452	0		0
							0.443787	0.641026	1.66667	1.5625	0	0.833333	0.833333		0.833333	3.125	0	0		4.02299	0		0.260417
							2.94118	0	0.980392	0	0	0.357143	0.357143		0.357143	0	0	0		1.33333	0		0
							1.31579	0	3.84615	0	0	1.44928	1.44928		1.44928	0	0.431034	0		0	0		0.892857
							1.02041	0	2.22222	2.5	0	2.77778	2.77778		2.77778	0	0	0		0.252525	0.735294		0
							2.85714	0	0	3.40909	2.34375	3.19149	3.19149		3.19149	0	0	0		0	0		0
							1.87075	0	1.2987	0	1.31579	0	0		0	0	0	0		13.6364	0		7.23684
							1.92308	0	1.35135	1.875	1.96078	0.431034	0.431034		0.431034	3	0	0		1.5873	0		0
							0.806452	0	0	1.23457	2.43902	1.5625	1.5625		1.5625	0	0.641026	0		1.05634	0		0
							2.24719	0	2.01149	0.765306	0	1.5625	1.5625		1.5625	0	0	0		2.8169	0.581395		3.44828
							2.77778	0.806452	1.92308	5.40541	1.36986	0.862069	0.862069		0.862069	0	0	0		0	0.735294		0
							0.34965	0	1	0	0.980392	0	0		0	0	0.396825	0		4	1.66667		0
							2.84091	0	4.62963	0.324675	0.806452	1.38889	1.38889		1.38889	0	0	0		0	0		0
							1.89394	0	3.30189	0.833333	0	1.85185	1.85185		1.85185	0	0	0.892857		0	0.925926		0
							2.85714	0.396825	3.125	8.10811	2.08333	3.36538	3.36538		3.36538	0.657895	0	0		3.57143	3.125		1.47059
							1.06383	0	7.54717	4.16667	2.41935	1.81159	1.81159		1.81159	0	0.45045	0		1.07143	0		7.03125
							2.38095	0	2.08333	3.48361	0	1.5	1.5		1.5	0	0.233645	0		0	0		0
							0.198413	0	1.42857	0.625	0.806452	0	0		0	0.892857	0	0		0.568182	0		2.20588
							2.08333	0.531915	3.75	0.373134	1.0274	1	1		1	0	0	0.106838		0.694444	0		0
							1.36986	0	0.833333	0.246305	2.45098	0	0		0	5.88235	0	0.543478		13.8889	0		0
							1.31579	0	2.04082	0	0.357143	0.847458	0.847458		0.847458	1.28205	0	0		0.694444	3		0
							2.29592	0.925926	0.694444	0	0	2.94118	2.94118		2.94118	0	0	0		6.25	0		14.375
							0.347222	0.892857	1.44928	1.70455	2.20588	0	0		0	0	0	0		0	0		0
							1.5625	0.892857	2.20588	1.04167	0	2.85714	2.85714		2.85714	0	0	0.568182		0.520833	0		0
							1	0	6.89655	3.88889	3.98936	0.78125	0.78125		0.78125	0	0	0		0.748503	0		7.89474
							0	0	0.714286	1.31579	0	1.22951	1.22951		1.22951	0	1.25	0		0.78125	0		11.6667
							1.95312	0	0	1.11111	0	0.986842	0.986842		0.986842	0.892857	0.301205	0		0.833333	0		0
							0.78125	2.77778	1	3	0.510204	0	0		0	9.07534	0	0.10917		2.15517	0.657895		0
							1.89394	0	1.38889	1.31579	0	3.82353	3.82353		3.82353	2.84091	0	0		4.54545	0		0
							1.88172	0	5.55556	2.85714	1.6129	0.675676	0.675676		0.675676	0.390625	0	0		1.08696	0		0
							3.33333	0	0	1.78571	0	1	1		1	0.903614	0	0		0.735294	0.892857		0.265957
							1.72414	0	0	0.806452	1.98413	1.5625	1.5625		1.5625	0	0	0		0	0		3.28947
							0	0	3	0.78125	2.7027	3.22581	3.22581		3.22581	0	0	0.892857		0	5.88235		0
							3.44828	0	0.675676	1.58228	0	0	0		0	0	0	0.480769		1.21951	1.28205		0
							1.53061	0	1.38889	1.44231	0	2.67857	2.67857		2.67857	3.75	0	1.05634		0.362319	0		0
							1.08696	0	0.373134	0	3.22581	0	0		0	0.297619	0	0.185185		2.7027	0		0
							4	0	0.806452	0.268817	1.5625	2.2541	2.2541		2.2541	0	0	0		2.47934	0		1.28205
							1.02041	0	2.77778	0	0	8.82353	8.82353		8.82353	0.195312	0	0.537634		0.409836	0		0.506757
							1.66667	0	2.58621	0	1.74419	1.07527	1.07527		1.07527	0	0	0		0	0		0
							0.961538	0	1.59574	3.5	2.5	0	0		0	0	0.471698	0		0.416667	0.892857		0
							0.793651	0	1.92308	4.85075	0.757576	1.19048	1.19048		1.19048	0	0	0		0.675676	9.07534		0
							0.757576	0	0	1.06383	3.7234	2.73437	2.73437		2.73437	0	0	0		0	2.84091		0
							2.7027	0	1.5625	0	0.847458	4.54545	4.54545		4.54545	0	0	0		2.85714	0.390625		1.78571
							0.357143	0	1.28205	0.961538	4.375	1.81818	1.81818		1.81818	0.294118	0	0.434783		1.35135	0.903614		0
							1.5625	0	0	1.92308	3.125	1.74419	1.74419		1.74419	5.06757	1.66667	0		1.40845	0		0.78125
							0	0	2.5641	0	1.47059	1	1		1	0	0	0		0	0		0.806452
							1.21951	1.06383	1.81818	0	0	0.961538	0.961538		0.961538	0	0	0		2.3224	0		0
							2.58621	0	1.97368	3.0303	1.875	0.396825	0.396825		0.396825	0	4.03226	0		0	3.75		0
							3.24074	0	0.641026	2.77778	1	1.76056	1.76056		1.76056	0.746269	1.72414	0		1.85185	0.297619		0
							0.694444	0	3.18182	1	1.82927	1.66667	1.66667		1.66667	0.757576	0	0		0	0		12.1622
							2.35849	0	2.04082	0	1.47059	3.125	3.125		3.125	0	0	0		0.806452	0.195312		0
							0.510204	0	0	0.242718	0	1.53846	1.53846		1.53846	0	0.847458	0		0	0		0
							2.84091	0	0	1.81818	0	4.33333	4.33333		4.33333	1.06383	0.704225	0		0	0		0
							1.16279	0	2.5	1.85185	1.5625	2.60417	2.60417		2.60417	0	0	0		0	0		0
							2.27273	0.925926	1.5625	1.31579	0	0.757576	0.757576		0.757576	1.85185	0	0.357143		0	0		0.416667
							1.875	0	0.757576	0	1	0	0		0	0.78125	0	0		0.826446	0		0
							5.26316	0	1.5625	1.42857	0	0.3125	0.3125		0.3125	0	0.328947	0		0	0.294118		2.34375
							0.657895	0	6.66667	0	1.93798	1.38889	1.38889		1.38889	0	0	0		1.15385	5.06757		0
							3.67647	0	4.62963	2.02703	0.294118	3.60825	3.60825		3.60825	0.760135	0	0		2.31481	0		4.03226
							0	0	2.63158	1.78571	1.53509	0.833333	0.833333		0.833333	0	0.847458	0		1.22951	0		0.704225
							0	0.833333	4.16667	0	1.23626	1.06383	1.06383		1.06383	0.192308	4.41176	0		0.909091	0		0
							0	0	2.88462	0.903614	0.560538	1.62602	1.62602		1.62602	0.274725	5.64516	0		2.83019	0.746269		0
							1.78571	2.5641	8.65385	0	0.735294	0	0		0	0.0787402	0	0		0	0.757576		0
							1.12613	0	1.47059	0.454545	1.5411	1.47059	1.47059		1.47059	0	0	0		1.77305	0		2.72727
							1.74129	1.08696	3.78788	0	1.5625	1.66667	1.66667		1.66667	0	0	0		0	0		0.480769
							1.31579	0.892857	0.3125	3	0.153374	0.819672	0.819672		0.819672	12.1118	0.892857	0		0	1.06383		0.641026
							0.765306	0	2.85714	0	0.451807	1.85185	1.85185		1.85185	0.826446	0	0		8.03571	0		0
							0.510204	0	0	1.59574	1.6129	0.771605	0.771605		0.771605	2.76442	0	10.8333		0	1.85185		0
							2	0	0.786164	2.24719	0.423729	0.625	0.625		0.625	0.775862	0.396825	0		0.434783	0.78125		0
							0.819672	0	1.78571	0	0.143678	0	0		0	2.98507	0.301205	0		1.78571	0		0
							0.531915	0	4	1.81159	0.555556	0.25	0.25		0.25	0	0	0		0	0		0
							2.35849	0	1.26582	1.89394	0.271739	1.78571	1.78571		1.78571	0	12.5	0		0.274725			0
							0.769231	0	4	1.78571	0.806452	0.409836	0.409836		0.409836	0	0.833333	0		0			3.84615
							1.05634	0	0.862069	0	0	0.714286	0.714286		0.714286	0.19084	0	0		1.92308			0.138889
							1.10294	0	1.25	2.54237	3	1.13636	1.13636		1.13636	0.140449	0	0		0.827815			0
							0.961538	0	1.31579	0.925926	14.5161	5	5		5	0.485437	0	0		2.82258			0
							2.43243	0	0.531915	0.806452	1.3986	1.5625	1.5625		1.5625	0	0	0		2.27273			0.304878
							2.94118	0.714286	2.57353	0.549451	7.55208	0	0		0	0	0	0		0			0
							2.41935	0	0.78125	0	0.877193	1.08696	1.08696		1.08696	0.773196	4.16667	0		0.626959			2
							2.13068	1.41509	0	0	0.479233	1.75439	1.75439		1.75439	0.510204	0	0		0			0
							2.08333	0.625	5.11364	4.16667	0.34965	0	0		0	0	0	0.714286		0			0.735294
							1.85185	0.78125	4.80769	1.47059	1.82927	1.51515	1.51515		1.51515	2.46479	0	0		0			6.73077
							1.54321	0	2.14286	0.806452	0	5.85106	5.85106		5.85106	0	0	0		0			1.78571
							0.862069	0	1.92308	0	0	2.7027	2.7027		2.7027	0	0	0		0			0.742574
							1.5	0	1.31579	1.42857	1.38423	0.510204	0.510204		0.510204	0.752508	0	0		0			4.44664
							0.694444	0	2.17391	1.25	0	1.1236	1.1236		1.1236	0.0510204	0	0		2.98507			0
							0.862069	0	2.08333	0.531915	0.880282	3.94737	3.94737		3.94737	0	0.735294	0.510204		1.66667			1.15385
							0.925926	0	4.16667	1.66667	0	0	0		0	0	3.38983	0		1.74419			4.26829
							3.125	0	0.892857	2.20588	2.14286	0.833333	0.833333		0.833333	4.43038	0	0		0			0
							4.6123	0	2.63158	0	0.568182	0	0		0	0.324675	0.862069	0		0			0
							4.46429	0	2.02703	3.24074	0	3.14815	3.14815		3.14815	0	5.64516	0		1.44231			0.649351
							1.13636	0	1.85185	7.39437	0.877193	1.74051	1.74051		1.74051	0.757576	0	0		0			0
							3	0.862069	1.28205	1.6129	0	0.796178	0.796178		0.796178	0	0	0		1.8018			0
							0.806452	0	1.74419	0.386598	1.08696	0.641026	0.641026		0.641026	0	2.88462	0.164474		1.5625			0.625
							0.78125	0	4.80769	6.25	2.04082	4.7619	4.7619		4.7619	1.03306	0	0		0			6
							0	0	7.57576	1.53061	0.649351	0	0		0	0	0	0		0			0.862069
							0	0	0	1.85185	0	0.162338	0.162338		0.162338	0	0.555556	0		0.657895			1
							2.5	1.47059	1.875	3.125	0	3	3		3	11.875	0	0		2.67857			0.510204
							1.78571	0	1.32576	0.961538	0.757576	0.757576	0.757576		0.757576	0	0.357143	0.806452		5.68182			0
							0	0	1.85185	5.39216	0	1.62338	1.62338		1.62338	0.449102	0	0		2			0.390625
							5.55556	1.875	0.510204	0	0.980392	0	0		0	0	0	0		11			6.25
							0.595238	0	1.72414	4	0.555556	1.78571	1.78571		1.78571	0.694444	0	0		9.09091			1.06383
							1.19048	0	1.13636	0.78125	1.81818	0.85034	0.85034		0.85034	0	0	0		0.409836			4.46429
							2.53165	0	0.892857	0	0	1.28205	1.28205		1.28205	1.02041	0	2.27273		0.617284			0
							4.54545	0	1.78571	1.32979	0	2.17391	2.17391		2.17391	2.32558	0	0		0			0.609756
							0	0.735294	0.431034	0.735294	0	0	0		0	1.13636	0	0		0			0
							0.862069	0	0.925926	0	0	0	0		0	0.757576	0	0		0.697211			0
							0	0	0.847458	0	0	0	0		0	0	0	0		0.694444			0
							0	0	2.58621	3.36538	0.289017	0.510204	0.510204		0.510204	0.396825	0	0		1.72414			8.33333
							0.568182	0	2.60417	0	0.357143	1.88679	1.88679		1.88679	0	0	0		1.43678			1
							1.78571	0	4.34783	1.14379	12.5	0.769231	0.769231		0.769231	0.127551	0.471698	0		0			0.549451
							1.6129	3.26087	0	0	0.925926	0.892857	0.892857		0.892857	0.19084	0	0		1.38889			0.961538
							0.735294	0	3	2.14286	0.694444	1.66667	1.66667		1.66667	0	0	2.64706		0.641026			1.85185
							1.66667	0	2.9661	0.892857	0	1.44928	1.44928		1.44928	0	0	0		2.38095			1.8595
							2.30263	0	1.82927	4.65116	0.78125	0.559701	0.559701		0.559701	0	0	0		0			3.94737
							0.714286	0	2.11864	3.26087	0.431034	0.714286	0.714286		0.714286	1.57993	0	0		0			1.92308
							0.510204	0	0	0	0	0.576923	0.576923		0.576923	0	0	0		1.20192			0
							0.324675	0	1.16279	1.36986	0	4.80769	4.80769		4.80769	0	0	0		5			0.4
							2.27273	0	1.74419	0	0	0.961538	0.961538		0.961538	0	0	0		2			0
							2.15517	1	0.746269	1.82927	0.490196	0.952381	0.952381		0.952381	0.125	0	0		1.85185			0
							0.531915	0	3.57143	0.609756	2.08333	2.58621	2.58621		2.58621	0	0	0.431034		0.666667			0
							0.833333	0	3.77358	1.1194	1.02041	2.63158	2.63158		2.63158	0	0.520833	0		0			2.67857
							0.961538	0.862069	2.9661	0.684932	0	1.16279	1.16279		1.16279	0	0	1.66667		1.42857			0
							0	0	1.59884	7.30088	0.297619	2.31481	2.31481		2.31481	0	0	0		0			0
							0	0	1.6129	0	4.03226	2.43902	2.43902		2.43902	0	0	0		0.925926			0
							2.81593	0.555556	1.69231	2.58621	0	1.6129	1.6129		1.6129	0.625	0.233645	0		4.62963			0.609756
							2.73437	0	5.83333	1.47059	2.02703	0.833333	0.833333		0.833333	0	4.16667	0		0			0
							0.462963	0	2.7027	2.27273	2.29885	0	0		0	1.05263	0	0		0			2.27273
							1.59574	0	1.04167	5.15464	0.403226	2.71739	2.71739		2.71739	0.118203	0	0		11.2179			0.520833
							0	0	7.69231	1	0.833333	1.85185	1.85185		1.85185	0	0	0		0.454545			0
							0	0	0.609756	3.20513	2.27273	0.324675	0.324675		0.324675	0	1.76991	0		0			3.78788
							1.3089	0	3.48837	1.47059	2.96693	2.23881	2.23881		2.23881	0.165563	0	0		1.90217			0.757576
							1.35135	0	0.961538	11.0759	0	1.05042	1.05042		1.05042	8.43023	0	0		1.25			0
							0.833333	0	0	1.78571	1.92308	1.94444	1.94444		1.94444	0	0	0		4.16667			7.23684
							1	1	0	2.14286	1.0274	0	0		0	0	0	0.265957		0.641026			0
							0	1.85185	0.714286	1.66667	2.60417	0.892857	0.892857		0.892857	0	0	0.367647		0.625			0
							0	0.284091	1.42857	0.675676	0	1.33929	1.33929		1.33929	0.232558	0	0		0.265957			0.862069
							0	0	0.520833	3.125	0	0.925926	0.925926		0.925926	0	8.55263	0.561798		13.0435			0
							1.66667	0	2.5	1.74419	0.662252	1.78571	1.78571		1.78571	1.6129	0	0		1.33929			1.06383
							1.19048	0	0.714286	5.85106	0	1.13636	1.13636		1.13636	0	0	0		0.892857			0
							1.74419	0.446429	0.714286	0.657895	1.72414	0	0		0	0	0	10.9756		2.05479			0
							1.5	0	1.66667	0.877193	0.423729	0.961538	0.961538		0.961538	1.12245	0	0		0.675676			0
							0	0	1.08696	0.657895	8.88158	1.4881	1.4881		1.4881	0	0	0		0.961538			0
							0.471698	2.98507	3.97727	0	0	0.862069	0.862069		0.862069	0	0	0		0.925926			0.925926
							1.76471	0	1.44231	0	9.51087	0.943396	0.943396		0.943396	0	2.85714	0		0.892857			0
							0.675676	0	3.125	8.26613	2.11864	0.25	0.25		0.25	0.485437	0	10.5769		1.44928			1.13636
							2.38095	0	1.89394	0.446429	0	2.94118	2.94118		2.94118	0	0.694444	0		1.15385			4.26829
							0.320513	0	2.38095	0.925926	1.13636	1.76471	1.76471		1.76471	0	0	0		4.80769			12.1795
							1.68539	2.94118	1.05263	0.198413	0.641026	0.362319	0.362319		0.362319	0	1.11111	0		0			3.90625
							1.2069	0	2.35294	0.663717	0	2.27273	2.27273		2.27273	0.285714	0	0		0.816993			0.806452
							2.61628	0	2.85714	2.02703	1.47059	1.88172	1.88172		1.88172	0	0	0		0			0
							1.47059	0	1.81818	0.641026	1.72414	1.17187	1.17187		1.17187	0	0	0		0			0
							2.30769	0	4	8.65385	0	1.60256	1.60256		1.60256	0.0880282	1	0		0			0.961538
							0.961538	0	5.88235	1.89873	0.672043	1.89873	1.89873		1.89873	0	0	0		8.33333			7.52788
							1	0	0.961538	1.96078	1.3191	2.77778	2.77778		2.77778	0	0	0		0.925926			0
							1	0.769231	1.2931	0.934579	0.775862	0.675676	0.675676		0.675676	6.0911	0.367647	4.78723		1.73611			0
							0.520833	0	1.85185	0	0	1.875	1.875		1.875	0	0	0		7.77778			0
							1.6129	0	0.961538	1.63934	1.63934	0	0		0	0	0	0		1			0
							2.03704	0	2.34375	1.48305	1.92308	2.5641	2.5641		2.5641	0.0611247	0	0		1.31579			0.268817
							1.70157	0	3.94737	0.892857	3.57143	1.36986	1.36986		1.36986	0	0	0		2.65152			0
							1.28205	0	0	1.85185	1.54867	2.02703	2.02703		2.02703	0	0	0		2.5			2
							0.347222	0	1.25	0.961538	3.84615	1.78571	1.78571		1.78571	0	0.480769	0		1.41509			0
							0	0.595238	3.0303	1.05634	3.44828	1.47059	1.47059		1.47059	0	3.7037	0		12.7193			3.27381
							0	0	1.31579	0	0	1.78571	1.78571		1.78571	0	0	0		0			0
							2.58621	0	0.675676	0	0	2.22222	2.22222		2.22222	3.64583	0	12		0.18797			2.88462
							0.892857	0	1.38889	0	0	0.833333	0.833333		0.833333	0	0	0		0			0
							0.925926	0	0	1.45631	0.724638	0	0		0	0	0	0.510204		0			0.446429
							2.5463	0	2.60417	1.51515	0	2.19298	2.19298		2.19298	0	0	0		0.657895			0.304878
							1.28205	0	2.94118	0	0.189394	0	0		0	0.255102	2.04082	0		0.797872			0
							1.65094	0	9.82143	1.98413	0	0.714286	0.714286		0.714286	0.373134	0	0		0			0
							2.5641	0	0	0	0	3.125	3.125		3.125	0.052521	0	0		0.925926			1.92308
							0.694444	0	2.25694	0.714286	0.403226	0	0		0	0	0	0		2.27273			4.6875
							5.18868	0	3.125	0	3	2.60417	2.60417		2.60417	0	0	0		6.07143			1.33929
							0.925926	0	1.46104	0	0	0.568182	0.568182		0.568182	0.353357	0	0		8.13953			1.27119
							0.892857	0	1.86567	1.88172	0	1.19048	1.19048		1.19048	0	0	0.694444		0.641026			1.20192
							1.43979	0	1.78571	2.97619	0	0.625	0.625		0.625	0.534759	4.05028	0		4.65116			0
							2.88462	0	2.85714	2.44565	0.438596	0.806452	0.806452		0.806452	0	0	0		0			0.229358
							1.51515	0	0	1.72414	0	0	0		0	0	7.43243	0		9.57447			2.65957
							1.57658	0	1.28205	2.22222	0.925926	1.31579	1.31579		1.31579	0	0	8.03571		0			0
							2.02703	0.471698	0.714286	2.17391	0.595238	2.08333	2.08333		2.08333	0.510204	1	4.62963		2.86885			0
							0.609756	11.9403	0	1.44928	1.13636	2.08333	2.08333		2.08333	0	0	0		13.3333			0.462963
							2.06186	0	1	0.520833	0	3.125	3.125		3.125	0	1.85185	0		2.55682			0.274725
							2.69231	2.55682	1.82927	1.74419	1.53061	0	0		0	0.042735	0.675676	0		1.08696			0
							1.89274	0	3.57143	0.892857	0	3.125	3.125		3.125	1.66667	0	0		2.10843			0
							2.97619	0	0	3.125	2.44253	0	0		0	1.14679	0	0		0.531915			1.66667
							4.22078	0	1.42857	0.641026	0	0.581395	0		0	0	0	0		3.125			0
							0	0	0.632911	0	1	0.240385	1.12613		0	0	0	0		15.1786			0
							2.12766	0	2.58621	0	1.06383	0.769231	0.284091		0.15625	0	0	0.390625		0.833333			0
							0.892857	0.446429	0.510204	2.34375	1	1.46104	1.25		0	8.03571	0	0.641026		2.5			0
							1.21951	0	3.84615	0.949367	0	1.04563	0.138889		0	0	0.595238	0.917431		5.07246			0
							0	0	0.961538	2.88462	0	1.85185	2.92608		0	0	0	0		0			0
							0.568182	0	2.65957	0.657895	0.815217	0	0.490196		0	1	0	0		0.892857			0.694444
							1.78571	1	2.77778	0	0	1.75781	2.11538		0	0.265957	0.381679	0		1.10294			5.13699
							0	0	0.892857	0	2.20588	4.31034	1.86916		0	0	0	2.73224		0			0
							2.05882	0	3.57143	0.320513	0	0	2.22772		0	7.8125	0	0		0.373134			5.14706
							0	0	2.97619	0.531915	1.875	0.806452	0.211864		0	5.64516	0	0		8.59375			6.45161
							1.22951	0	0.390625	1.2987	0.980392	0	0.282486		0	0	0	0		0.892857			6.03448
							0.78125	0	3.57143	0.819672	5.04386	1.05042	0.925926		0.409836	4.28571	0	1.90789		0			6.42857
							0.833333	0	7.25806	0.373134	4.38596	1.38889	1.08696		0	0	5.3125	0.513699		1.27119			11.6667
							0	0	0.862069	2.33333	0.892857	0	0		0.159236	0	5.64516	0		0			0
							2.45098	0	1.37363	0	0.746269	0.980392	1.98413		0.460123	0	0	0		0			0
							2.85714	0	1.06383	0	0.925926	9.02778	0		0	0.106838	0	0		9.55882			0
							1.82927	0	0	0	0	0.471698	0.403226		0	3.44828	0	0		1.02041			0
							0.847458	0	1.89394	0.819672	0	0.961538	0		0.100806	0.326797	0	0		2.77778			1.13636
							2.85088	0	1.31579	1.72414	0.490196	1	1.96078		0	0	0	0		14.1667			2.36486
							2.04082	0	1	1.78571	5.17241	0.268817	0		0	0	0	0		0			0
							0	0	5.05319	0	1.42857	1.89394	0.539568		0	0	0	0		0.735294			3.125
							0	0	0.625	0	0	2.60417	0		0	0	5.76923	0		0			0
							5	0	0	0	1.38889	1.21951	1.6129		0	0	0	0		9.16667			0
							1.38889	0	1.53061	0.909091	0.735294	1.31579	0.806452		0	0.319149	6.38298	0		0			0
							2.12766	0	0.925926	0.471698	0.581395	0.694444	1.66667		0	0.555556	0	0		1.72414			0
							0.49505	0	2.94118	2.34375	0.819672	0.446429	1.88679		0	0.269542	0	0		3.7037			0.724638
							1.42857	0	1.5625	2.27273	0	0	9.39086		0	0	0	0		0			0
							9	4.31034	6.03448	0	0.968992	1.96078	0.892857		0	0	1.5	2.01863		0.203252			0
							0	0	10.7143	1.63043	0.742574	0.581395	0.446429		0	0.78125	0	0		6.25			1.66667
							1.1811	0	1.35135	2.58621	1.80723	0	2.17391		0.3125	0	0	0.0428082		2.69231			0
							1.76056	0	0.446429	3.48837	0	0.362319	1.22951		0	0	0	0		0			0
							4.375	0	1.72414	0	0	5	1.47059		0	0	0	0		0			0.438596
							0.625	0.78125	1.85185	1.51515	1.85185	0.609756	0.917431		0	1.92308	0	0		1.66667			0
							0	0	1.33929	0.714286	1.16279	0	1.47059		0	1	0	0		0.0798722			0.675676
							0.328947	0	7	0.78125	3.41727	0	1.5625		0	0	0	0		0.280899			11.7187
							1.47059	0	0.925926	2.41935	0.290698	2.5	3.75		0	0	0	0		0			0
							2.63158	0	1.81818	0	0	0	1		0	3.1746	0.416667	0.217391		0.985915			0
							1.92308	0	2.04918	2.77778	0.78125	1.42857	0		0	1.35135	0.357143	0		0			0
							2.38095	0.543478	2.24719	0	0.47619	0	4		0	0	1.04167	0		1.82292			0
							1.72414	0	0	0	1.26113	1.42857	1.98413		0	0	0	0.520833		1.35135			0
							1.11111	0	1.38889	0	0.833333	0	0		0	0	0	1.72414		1.08696			0
							2.45902	0	4.28571	0.892857	0	1.3986	0		0	0	0.961538	0		1.64474			0
							0.862069	0	1	4.23729	0.510204	3.78788	0.485437		1.42857	0	0	0		0.833333			0
							0.949367	0	2.32558	5.41045	0.949367	0	1.11732		0	0	0	0		0			0
							3.57143	0	3.48837	0	11.1111	0.909091	1.08696		0.581395	0.285714	3.57143	0.431034		0			3.7037
							0.657895	0	3.77907	0.0792393	3.67647	0	0.595238		0	3.28947	6.75	2.94118		3.84615			0
							2.27273	0	2	1.23967	0.862069	0	1.875		0	0	0	0		1.31579			1.25
							0	0	1	0	0	1.41509	0.657895		0	1.19048	0	0.143678		0			0.505051
							1.11111	0	2.14286	1.2987	0.694444	1.42857	0.396825		0.480769	0	0	0		0			0.625
							1.21951	0	2.67857	0	0	1.72414	0.833333		0	0	0	0		3.98551			0
							0.595238	0.0988142	2.8169	0.505051	1.16279	1.85811	1.97368		0	0	0	0		0.78125			0
							3.84615	0	3.0303	0	2.14286	1.41509	1.5625		0	0	0.78125	1.42857		0			6.45161
							0	0.223214	2.58621	0.961538	0	0.625	0.815217		0	0.235849	0	0.219298		0.257732			1.6129
							3.67435	0	0.657895	0	1.07527	2.13904	3.44828		0.595238	2.10843	0.595238	0.735294		0.641026			0
							3.33333	0	2.77778	0	0	0	0.581395		0	0.651042	0	0		0.198413			0
							1.53061	0	3.78788	0	2.44565	0	1.42857		0	4.03226	0	0		0			0.373134
							4.46429	0.274725	1.78571	0	0	0	0		0	0	0	0		2.08333			0.3125
							1.47059	0	6.73077	8.33333	0	1.72414	1.35135		0	0	0	0		0			0
							8.10811	0	1.72414	0.961538	0	1	3.125		0	0	0	0.396825		2.02703			0
							2.12766	3.57143	3.7037	0.531915	1.66667	1.04167	0		0	1.59574	0	0		0.297619			0
							3.21782	0	2.7027	0	1.00671	1.21359	1.31579		0.5	0	0.520833	0		2.20588			1.10294
							1.85185	0	1.66667	0.595238	0.862069	1.78571	0.919118		0	0	0	0		0			0
							1.44231	0	2.94118	0	0	2.15517	4		0	0	0	0		1.71233			1.42857
							1.45349	0	0.806452	0	0	1.87075	0		0	0.15625	0	0		0			0
							5.20833	0	2.67857	10.7143	0.769231	1	0		0	0.506757	0	0		0			0
							0	0	3	6.52174	1.48699	0	0.892857		0	0	0.961538	0.191816		0			0
							1.72414	0	3.94737	0	0	3.04878	0		0	0	2.01613	0		0.324675			0
							2.1978	0	1.15385	1.20192	0.925926	0.438596	8.33333		0	0	0	0		0			0
							0.543478	0	1.85185	5.76923	0.438596	0	0.842697		0	1.78571	0	0		0.666667			0
							1.85185	0	1.11111	0	0	0	0		0	8.03571	0	0.290698		0			0.233645
							1.78571	0	0.961538	0.485437	3.57143	0.714286	0.632911		0	0	0	0		1.04167			0
							0.833333	0	2.34375	0.342466	1.66667	4.6875	0.980392		0	0	0.454545	0		0			0.352113
							5.43478	0	2.69231	0.568182	0.886525	2.73437	0		0	0	0	0		0			0
							0.735294	0	5.35714	2.27273	0.903614	0.806452	3.06122		0	4.94505	0.806452	0		0			0
							1.85185	0	0.480769	0	0	2.41935	2.63158		0	0	0	0		0			0
							0.694444	0	3.0303	0	2.63158	1.63043	1.20968		0.49505	0	0	0		0			0.806452
							0	0	0.961538	0.78125	2	0	0		0	0	0	0		3.44828			0
							2.13311	0	1.02041	0	1.5625	0	1.5625		0	0	1.92308	0		0.793651			0
							0	0.320513	0.78125	0	1.6129	0	2.63158		0.735294	0	0	0.238095		0			0.877193
							0	0	0	0	0.714286	0.909091	1.69492		0.735294	0.108696	0	0		0.431034			1.38889
							0	4	2.23214	0	1.44928	0.862069	2.35043		0	0.273224	0	0.747508		1.01156			1.35135
							0.961538	0	1.74419	0	0	0.862069	1.1236		0	0	0	0		0			0
							3.84615	0	3.57143	0	2.77778	0	1.97368		0	0	0	0		1.88679			0
							1.70455	0	4.66102	0.595238	2.57732	0.297619	0.480769		0	0	0	0		0.714286			0.192308
							0	0	1.92308	1.85185	0.505051	0.757576	0.914634		0	0	0	0.260417		0			0
							1.78571	0	3.84615	3.33333	1.44231	1.8617	2		1	0	0	0		2.1028			0
							2.45098	0	2.05479	1.60256	0.757576	13.5714	13.6364		0	0	0.833333	0		1			0
							0.925926	0	3.64583	1.35135	1.16279	0.714286	0		0	0	0	1.19048		3.87324			0.568182
							3.21691	0	0	0	0.862069	1.19048	7.7381		0	7.20339	0	0		0.555556			0
							0.625	0	4.16667	0	0.657895	0	1.35135		0	0	0	0		0			0
							3.44828	0	1.69492	1.05634	0	1	1.28676		0	1.25	1.5625	0.215517		1.16279			0
							3.22581	2.38095	2.5641	12	0.581395	1.92308	0.117371		0	4.39189	0	0		2.38095			2.17391
							1.33929	0	0	0.972222	0	2.34375	0		0	0	0	0		0.657895			0.852273
							1.74419	0	0.862069	0.921053	1.04167	0.618812	1.5625		0	0.675676	0.320513	0		6.99405			10.9375
							3.67647	0	0.595238	1.53061	0.909091	0.284091	0.746269		0	1.04167	0	7.03125		9.82143			1.5625
							0.892857	0	2	0	7.94393	1.65816	3.40909		0	0	0	0		2.45902			9.76562
							2.19298	0	2.04082	1.47059	0	0	0		0	0	0	0		1.49573			0
							2.04918	0	0.5	0	1.1194	2.27273	0.961538		0	0	0	0		1.78571			0
							0	0	4.46429	0.961538	1.41844	3	0.78125		0	9.67742	0	0.226244		0			0.714286
							1.92308	0	7.35294	0.609756	4.28571	0.390625	0		0	0	0	0		6			0
							2.5	0.438596	3	0	8.65385	2.5641	0.833333		0	0.364964	7.89474	0		2.57009			0
							1.34409	0	1.5625	1.71233	0	0.581395	1.6129		0	0	6.45161	0		0			0.483092
							0.510204	0	2.89855	1.92308	0.961538	0.757576	0		0	0	0	0		0.446429			11.5854
							2.27273	0	0	4.94505	0	1.53061	0.423729		0	0.152439	0	0		2.11864			0
							1	0	1.47059	0	0	0.454545	3.16901		0	0	0	0		0			0
							0.757576	0	0	0	0.862069	8.85417	0.290698		0	0	0	0		0.714286			0
							2.5463	0	5.64516	0	0	0.806452	0.27933		0	0	0	0		0.78125			0.510204
							1.33333	0	0	0	0	2.7027	1.31579		0	0	0	0		2.20588			0
							2.45902	0.258621	2.90698	0.384615	1.41129	2.14286	2.02703		0	1.6	0	0		1.66667			0
							1.92308	0	1.92308	2.27273	0.925926	9.45946	0		0	0	0	0.666667		0.367647			0
							1.72414	0	3.88889	0.684932	2.27273	0	0		0	0	0	0		0			0
							0	0	2.20588	0.231481	0.657895	0.568182	0		0	2.08333	0	0		0.552486			1.17187
							3.20513	0	1.35135	0	2.32558	0	0		0	0	0	0		1.4881			0
							0	0.510204	1.92308	0	1.68919	3.125	0		0	1.72414	1.54639	0		0			1.38889
							1.5	0	2	0	0.555556	0	0.367647		2.34375	0	0	0		0.378788			0
							1.64835	0	1.5625	2.38095	0.406504	1.44231	3.90625		0	0	0.223214	0		0			0
							6	0	8.17308	0	1.1811	0	1.6791		0	0	0	0		2.02703			2.27273
							1.42045	0	4.86111	0	1.5625	1.93498	7.35294		0	0.217391	0.581395	5.17241		0			0.806452
							0	0	3.44828	3.0303	0	0.806452	0		0	0.37594	0	0.581395		1.73611			0
							2	0	1.875	0.641026	0.333333	1.82927	1.31579		0	2.12766	0	0.657895		1.44231			0.277778
							1.34804	0	3.22581	1	2.19298	3.26087	0.595238		0	0	0	0		4.62963			0.793651
							1.47059	0	1.26582	9.61538	0	0	5		0.735294	0	0	0		1.81818			0
							0.961538	0.462963	4.03226	1.01351	0	1.6129	0.359712		0	1.49254	0	0		0			11.6667
							1.92308	0	2.63158	1.66667	0.454545	0	0		0	0.149701	0	0		0			0
							0.961538	0	0.735294	0.78125	0	1.47059	0		0.961538	0.333333	0	0		1.08696			0.666667
							2.08333	0.5	0	1.5625	0.961538	2.77778	0		0.110619	1	0	0.304878		1.78571			0
							1.78571	1.19048	1.19048	0	0	0	0		0	0	0	0		2.34375			0
							1.04167	0	3.22581	1.82927	0.833333	0.211864	2		0	0.454545	0	10.3175		0.649351			0
							1	0.833333	2.65957	3.84615	0	1.78571	2.97619		0	0	0	0		1.85185			0
							1.88679	0	3.75	1.5625	2.67857	0	0		0	0.839793	0.757576	0		0			0.980392
							0.819672	0	5	0	1.31579	8.10811	0		0	0	0	0.892857		0.636943			0
							1.16279	0	0.641026	0.925926	0	1.66667	2.71739		0	0.245098	0	0		1.08696			0.925926
							3.65854	0	0.657895	0	0	0.625	2.77778		0	0.694444	0.806452	0		0			0.909091
							1.92308	0	0.925926	0	2.97619	0.549451	1.31579		0	0	0	0		0.833333			0.42735
							1.5625	0	3.57143	12.9464	1.63043	3.48837	1		0.735294	0	0	1.47059		0.78125			0
							2.7027	0	1.25	1.75439	10.9091	0.609756	9.50704		0	0.200535	1.44928	0		0.657895			0
							1.78571	0	1.19048	0	3.20513	1.35135	1.35135		0	0	0	0		5.11364			2.02703
							4.24528	0	3.28947	1.84211	0	3.28283	1.44231		0	0	0	0		0.641026			7
							2.43506	0	9.72222	0.961538	0	2.5	1.6129		0	0	2	0		0			0
							2.22222	0	1.78571	0.520833	0.531915	4.16667	0		0	0	0	0		0.520833			2.34375
							0	0	2.23214	0.396825	3.7234	0	0.724638		0.147059	0	0	0		1.07527			0
							0.657895	0.961538	0.308642	0	1.59574	4.62963	1.28205		0	0	3.125	0		0			0.431034
							1.74419	0	0.543478	0	2.02703	0.454545	0		0	0.153846	1.13636	0		0			0
							1.21951	0	1	2.02703	0.543478	2.5	5.68182		0	0	2.19072	0.641026		1.44231			0
							1.97368	0	0.862069	2.65152	1.6129	0	0		0	0	0	0		0			0
							3.65854	0	0.961538	0	0.362319	0	3		0	0.961538	0.595238	0		0.446429			0
							0.892857	0	3.94737	1.72414	1.19048	1.72414	0		0	0.862069	0	0		1.19048			0.704225
							0.925926	0	0	0	0	1.78571	1.9774		0	0	0.609756	0		0			0
							0	0	2	0	1.13636	1.82927	0		0	0	0	0		2.53378			0
							0.925926	0	0.892857	0	0.287356	2.17391	2.58621		0	0.247525	0	5.81395		1.5			1.68919
							1.21951	0	1.92308	0	3.84615	2.58621	0.694444		0	0	0	0		0			11.5044
							3.38983	0.641026	0	0.183824	1	0.806452	0.653595		0	0	0	0		0.877193			7.14286
							1.35135	0	0	1.25	0.233645	0.773196	0.925926		0	0	0	0		0			0.25
							2.71084	0	1.66667	0.211864	0.757576	4.16667	2.17391		0	0	0	0		0.78125			1.28205
							0	0.694444	0	0.609756	2.20588	0.833333	0		0	0	0	0		0.833333			0
							0	1.38889	2.27273	0	0.416667	2.31481	1.89873		0	0	0	0		3.49462			0
							0.510204	0	1.70455	1.10619	0	0	0		0.980392	0	0	0		1.66667			0
							3.7037	0	0	0.609756	0.555556	0.539568	1.875		0	0	0	0		1.28205			0
							1.47059	0	7.35294	0	1.80412	2.27273	3.125		0.171233	0	0	0		0.132275			0
							1.5625	0	2.41935	0.649351	0.308642	0	2.04918		0.757576	0	1	0		0.641026			0
							1.85185	0	2	0.625	0	0.980392	1.31579		1.0274	0	0	0		0			8.33333
							0.45045	0	1.82927	0	0.287356	1.47059	0.842697		0	0	0	0		2.03488			0.675676
							2.08333	0	1.06707	0.255102	0	0	1.36364		0	0	0	0		0.961538			0
							2.05882	0	2.63158	0.403226	0	0.384615	0		0.186567	0	0	0		0.434783			0
							4	0	3.125	0.892857	1.88679	1.97368	0		0.416667	0	0	0		0.796178			0
							2.06186	0	0	0.880282	0.892857	4	1.4		0.129534	3	0	4.80769		2.07006			0
							3.25	0	1.78571	1.06383	4.46429	4.26829	2.27273		0.714286	0	0.462963	0		1.63043			0
							0	0	0.520833	8.97436	0	0.833333	0.714286		0	0	0	0.42735		1.41509			0
							2	0	1.6129	0	3.94737	1.92308	2.38095		0.316456	8.62069	0	0		0			0
							1.82927	0	2.29358	0.462963	1	0.906736	0		0	0	0	0		0.357143			1.07143
							1.94805	0	1.80412	0	0	0	1.875		0	0.337838	0	0		0			0.198413
							2.83019	0	0.403226	0.78125	0.438596	1.44231	0.510204		0	13.8889	0	0		0.949367			0
							4.16667	0	2.58621	2.08333	0	0.78125	0.520833		0	0	0	0.3125		1.11607			0
							1.92308	0	0	0	0	1.38889	0		1.04167	1.97785	0	0		1.35135			0
							1.42857	0	1.6129	1.75439	2.11268	0.806452	0.757576		0	0	0	0		2.73973			0.347222
							1.35135	0	2.34375	0.490196	1.08696	0.78125	0		0	0	0	0.555556		1.42857			0
							0.961538	0	0.555556	0.568182	1	1.35135	10.1852		0	0	0	0		0.462963			0.462963
							2.21519	0.183824	1.42857	2.04082	1.83824	1.13636	0		0	8.62069	2.40385	0		0.724638			0
							2.94118	0	2.08333	2.77778	4.61538	0.961538	1.45349		0	0	0	0		0			0.961538
							1.0989	0	1.6129	0	2.23881	0	0.480769		0	0	0	0		1.01351			0.225225
							2.30769	0	2.41935	1.16279	0.367647	0	4.83871		0	0	0	0		1.33929			0.396825
							1	0	0	0.657895	8.20896	0.892857	1.11111		0	0	0	0		0.78125			0
							3.86905	0	0.543478	0	2.40385	2.5	0.925926		0.0578704	0	0	0		1.22951			7.69231
							1.92308	0	0.892857	0	0.961538	6.14035	2.7027		0	0	7.03125	0		0			0
							2.54237	0	2.02703	1.85185	0	6.57895	8.87097		0	0	0	0		0.663717			0.274725
							1	0	4	0.367647	1.95312	0.625	5		0	0	0	0		0.961538			0
							1.5	0	1.31579	0	0	0	0		0	0.324675	1.06383	0		2.21239			0
							2.82258	0	4.375	0	1.25	1.78571	0.898204		0	0.714286	0	0		2.08333			0
							1.42857	0	3.57143	1.5625	4.7619	1.13636	2.84091		11.3636	0	0	12.5		0.223214			0.595238
							1.92308	0	0.862069	0	8.65385	8.60656	1.78571		0	0.609756	1.66667	0		3.04348			0
							3.28947	0	1.47059	0	1.85185	1.08696	1.92308		0	0	0	0.462963		0			0
							0	0	1.85185	5.35714	1.72414	2.02703	0.980392		0	0	0	0		0.242718			0.892857
							1.72414	0	0.304878	0	8.15217	1.2605	2		0	0	0	0		1.5625			0
							0	0	6	0	0	1.5625	1.57658		0	0	0	0		0.882353			0
							1.95312	0	1.5	0	0.625	0.510204	3.33333		0	4.72973	2.27273	0		2.43902			6.66667
							1.25	0	0	0	0	0	2.06422		0	0.183824	0	0		0.471698			0
							1.33929	0	3.57143	0	10	0	0.367647		0	2.02703	0	0		1.32979			6.89655
							0	0	1.16279	3.7037	0	0.75	0		0	11.5702	3.57143	0		0			1.51515
							1.36364	0	1.85185	0	2.34375	3.125	0.263158		0	0	0.480769	0.769231		1.85185			0
							3.18182	0	1.875	0	5.88235	3.7037	2.5		0	0	1.42857	0		0			0.568182
							0.568182	4.46429	0.806452	0.568182	0	0.581395	1.32979		0	0.421348	0	0		1.44231			0
							1.47059	0	1.25	1.47059	0.862069	0.42735	5.38462		0	0.340136	0	0		0.131579			0.806452
							0.735294	0	3.57143	0.961538	0	0.925926	2.63158		0	0.480769	2.32558	0.060241		2.27273			0
							1.63043	0	1.96078	0.446429	0.961538	0	1.27119		0	5.23256	0	0		2.45098			0
							0	0	2.77778	0.714286	0	2.08333	3.20513		0	0	0	0.47619		1.81818			0
							2.71739	7.92683	0	2.94118	0	2.85714	0.420168		0	0	0	0.877193		1.44928			0
							0	0	0	2.17391	0.520833	1.92308	0.714286		0.520833	4.09091	0	0		2.43902			0
							0.531915	0	0	3.63636	0.735294	0.394737	0.555556		0	0	0	0		1.25			0.757576
							2.90698	0	2.27273	0	0	2.12766	0.333333		0	0	0	14.375		12.5			0
							4.54545	0.423729	2.30263	0.892857	0.815217	1.82927	1.92308		0	0.833333	0	0		0.862069			0
							0.757576	0	8.33333	0	1.69492	0	2.9661		0	0.342466	4.80769	2.84091		1.73611			0
							3.0303	0	0.925926	0.714286	0	1.42857	0		0.342466	1.47059	0	0		0.625
							0.925926	0	2.5	0	0.515464	1.31579	0.510204		0	0	9.18803	0		0
							1.85185	0	3.92857	0	0.689655	1.76056	2.98165		0	2.39726	0	0		0
							0.961538	0.757576	1.66667	0.833333	1.35135	3.30882	14.5833		0	0.638686	0	1.42857		1.03093
							0	0	1.92308	0.582751	0	3.125	0		0	0.555556	5.08475	0		0.833333
							1.92308	11.4286	1.0274	0.208333	0.757576	0	0.694444		0	0	0	1		0
							2	0	0	4.72973	2.31481	2.34375	2.77778		0.555556	1.78571	0	0		0.925926
								0	9.25926	0.152439	13.4615	0.252525	1.51515		0	0	0	0		1.66667
								0.357143	2.97619	0.520833	0	1.875	0.454545		0	0	0	0		4.04412
								0	5.92105	0	0	4.38144	4		0	0	0	0.0883392		0.657895
								0	0.78125	0	0	1.30435	0.471698		0	2.67857	0	2.41935		0.609756
								0	0.961538	0.925926	2.5	0	2.41935		0	0	0	0		0.280899
								0	0.446429	0.480769	0.228311	1.21951	0.590551		0	0	0	0		3.48837
								0	0.892857	1.25	0	3.57143	0.320513		0	0.094697	5.76923	0		1.66667
								0	1.5625	1.06383	0	0.666667	0.675676		0	1.55039	0	0		0
								0	2.6087	0	0.666667	0.78125	0.555556		0	0	0	0		0.352113
								0	1.51515	0	0	0.714286	0		0	0.140449	0	0		0
								0	1.31579	0	1.19048	0	0.961538		0	0	4.08163	0		0
								0	0.980392	0	4.80769	1.13636	0		0	0.373134	0	0		0.373134
								0	3.20513	0	1.38889	1.05634	1.5625		0	6.42857	0	0		0.806452
								0	0.892857	0	0	1.65663	0		0	0	0	0		2.43902
								0	5	1.85185	0.819672	3.30189	4.08163		0	0	0	0		2.80899
								4.41176	0.813953	3.57143	2	1.19048	1.5		0	0	2.5641	0		3.7037
								0	3.04878	4	0.208333	1.30435	0		0	0.231481	0	0		0.694444
								9.54545	3.75	0.892857	0	0	0		0	0	0	0		0
								0	1.6129	0.746269	1.5625	0.403226	0		0	0	0	0.568182		1.92308
								0	3.36538	0.833333	1.27119	0.431034	0.806452		0	0	0	0		0
								0	0	1.21951	1.85185	0	1.16279		0	0	1.25	0		1.04167
								0	1.35135	0	5.14706	0.694444	1.11111		0	0	0	0		1.14943
								2.46479	3.37838	0	0	11.9565	0.819672		0	0.158228	1.38889	0		0.806452
								0.526316	1.78571	0	1.72414	0.714286	1.18343		0	0	0	0.961538		0.833333
								0	0	0	3.63636	3	1.35135		0	0	0	0		1.42857
								0	2	0.403226	1.27119	2.41935	0.757576		0	0.510204	0	0		0.225225
								0	2.90698	0	1.51515	0.471698	1.59574		1.83486	0	0	0		2
								0	0.862069	1.59574	0.531915	0.961538	1.44231		0	0	0	0		8.51064
								0.735294	6.73077	1.40845	1.73611	1.13636	1.15385		0.961538	0	0.78125	0		0.862069
								0	2.62238	0	2	1.6129	0		0	1.6129	0	0		0
								0	4.03226	0.555556	1.90217	1	1.0274		0	0	0	0		1.07527
								0	0.862069	0.714286	1.85185	0	0.268817		0	2	0	0		1.59574
								2.91667	0.833333	1.74419	0	0.706215	0.714286		0	0	11.0577	0		0.5
								0.806452	2.27273	0	14.0625	0	0		0	0	0	0		2.58621
								0	1.92308	0.595238	0	1.1236	12.5		0	0	0	0.240385		3
								0	1.92308	2	0	2.88462	5.38462		0	0.331858	0	0.093633		0.324675
								0	3.7037	0.471698	0	2.08333	0		0	0.724638	0	0		0
								0	5.64516	4.29687	4.16667	2	0.862069		0	0	0	5.64516		1.10294
								0	1.72414	0.806452	6.12245	0	0.387597		0.240385	2.15517	0.862069	0.520833		2.5
								0.490196	0	0	0	0	2.34375		0	11.8056	1.88679	0		0.961538
								0	2.41935	0	3.33333	2.44565	0		0	0	7.07547	0		3.0303
								0	2	0	0	2.14286	0		0	0	0	0		0.986842
								0	1.47059	0	1.78571	0	0		0	0.462963	0	0		0
								0	2.58621	0.396825	0.833333	2.88462	0.862069		0	2.12766	11.1702	0		1.25
								0	1.92308	2.08333	0.735294	2.77778	4.29936		0	0	0	0		0.490196
								0	1	1.19048	0	0.581395	1.86567		0.333333	2	0	0		1.66667
								0.403226	1.42857	0.892857	0.892857	1.21951	0		0.833333	0	0	0		2
								0	2.89474	1.66667	0	11.4035	0		0	0	0.78125	0		7.69231
								0	4	0.493421	1.13982	0	1.85185		0	0	0	0		0
								0	1.5625	0.833333	0	0	0.9375		0	0	0	0		0
								0	4.80769	1.04167	0.714286	2.17391	2		1.5625	0	0	0.879765		4.28571
								0	0	0	0.373134	0	1.51515		0	3.65854	0	0		0.78125
								0	0	0	1.08696	0.961538	1.66667		0	0	1.47059	5		1.78571
								14.2857	6.06061	0	0	3.67647	0		0	0	0	9.15493		0
								0	1.38889	1.21951	0	0	0.609756		0	0	0	0		0
								0	2.55102	0	1.92308	0	0		0.144509	0	0.93985	0		3.78788
								0	1.20968	0	0	1.22951	2		0.260417	0	1.22951	0		3.57143
								0.595238	1.78571	1.5625	0.229358	1.66667	0		0	1.57895	0.124688	2.47093		9.48276
								0	0.833333	0.980392	1.32979	2.08333	1.78571		0	0	0	0		1.72414
								0	0.78125	0	0.502008	3.125	2.5		0	0	0.996377	0		2.67857
								0	7.14286	0.357143	5.12821	0.862069	8.72093		0	0.215517	0	0		0.892857
								0	5.61224	0	0.196078	0	1.62338		0	0	0.0620347	0		0
								0.925926	1.5625	1.5748	0	0	1		0.242718	0	2.15054	0
								0	3.125	3.0303	2.2541	1	2		0	0	0.384615	0.735294
								0	1.42857	0	0	1.28205	1.24113		0	0	0.515464	0
								0	2.43902	0	5.4878	1.31579	0		0	0	0.661376	0
								1.35135	1.97368	0.625	0.625	3.64583	0		0	7.62712	0.18315	0
								0	0.961538	1.28205	0	0	2.5		0	0	2.47253	0
								0	1.78571	0	0	0	1.36719		0	0	1.10294	0
								0	0.641026	0	0	1.04167	0		0	9.86842	0.490196	0
								0	1.5625	0.666667	0.833333	0	0		0	0	1.19048	0
								0	0.714286	1.66667	0	2.63158	0.625		0	0	5.51471	0
								0	0.943396	0	1.38889	2.11864	0		0	0	1.13636	0
								0	0	0	0.64433	2.67857	2.27273		0	1.45631	4.16667	0
								0	1.16279	0.961538	0.735294	0	0.806452		0	2.65957	0	0
								0	1.47059	0.714286	0	1.38889	1.66667		0	0.373134	1.20968	0
								0	2.22222	0.714286	0	0.925926	1.78571		0	0	0.892857	0.431034
								0	0.925926	3.06122	0.847458	3.22581	0		0	0	0	0
								0.396825	0.833333	0	1.21951	0.806452	1.42276		0	0.914634	0	0
								0	0.757576	0.423729	0.806452	0.877193	1.27551		0	0	0.840336	0
								0	0.284091	0.735294	0	0.724638	2.08333		0	0	0.206612	0
								0.925926	0.925926	0	2.27273	0	1.51515		0	1.47059	4.60526	0
								0	0.735294	1.82927	0.609756	1.54867	0.223214		0.416667	0	0.221239	0.657895
								0	4.72973	1.72414	1.63934	0	1.96078		0.657895	0.925926	0.242718	0
								0.162338	1.85185	3.44828	5.35714	0	3.67647		1.06383	0	0	0
								0	5.17241	0	0	0	2.08333		0	0	8.75	0
								0	1.34409	0.238095	0	1	0.78125		0	0	5	0.528169
								0	6.52174	0.757576	0.320513	0.694444	1.5		0	3.28947	0.390625	0
								0	0.609756	5.35714	0.431034	1.42857	2.77778		0	0.568182	0	0
								0	1.82927	1.21951	0	0	0		0.0922509	0.446429	0	0
								0	1.98413	0.510204	1.92308	1.66667	2.08333		0	0	0.280899	0
								2.41935	1	0.833333	0.373134	2	2.60417		0	0	0	0
								0	4.31034	1.31579	0.423729	0.625	0		0	0	0	0
								0	0.641026	0.231481	0.531915	4.41176	0.892857		0	0	0.352113	0.680272
								0	1.81818	0	2	2.05882	0.862069		0	0.954198	0	0.420168
								0	0.862069	1.08696	2.58621	0	0		0	0		0
								0	0	8.33333		1.66667	3.04878		0	0		0
								0.961538	0	2.8		0.806452	2.61628		0	0		0
								0	0	1.17187		1.50602	1.51515		0	3		0.618375
								16.0194	0.714286	2.63975		1.72414	0.757576		1	0		0
								0	2.27273	0.714286		0	1.66667		0	0		0.396825
								0	2.88462	1.16279		0.520833	4.25532		0	0		0
								0	3.53535	0		0	3.33333		0	0		0
								0	2.94118	1.04167		2	1.13636		0	0		0.18797
								0	3.84615	1.63934		0.357143	0		0	0		0
								0	2.27273	0.714286		6.25	1.2987		0	0		0
								0	2.41935	0		1	0.357143		0.480769	0		0
								0	3.19149	0		2.57353	2.77778		0	0.328947		0
								0	0.595238	0		0.961538	1.53061		1.66667	0		0
								0.568182	1.66667	0		1.53846	1.05634		0	0		0
								0	0.78125	0		0	15.2174		0	0		0
								0	1.16279	0		8.87097	1.74419		0.675676	12.1429		0
								0	0	0		0.833333	0.862069		2.08333	0		0
								0	3	0.787402		1.72414	0		0.925926	0		0.198413
								0	1.38889	0.555556		2	0		0	0		0
								0	2.7027	1.51515		2.32558	0.819672		0	0		0
								0	3.22581	0		0	1.25		1.47059	13.2979		0
								0	1.06383	0		0	1.06383		0	1.6129		0
								0	1.82927	0.595238		0	0.877193		0.290698	0		0
								0	2	0.694444		1	0.925926		0	0		0
								0	0.757576	0		0.862069	1.92308		0.862069	1.72414		0
								0	1.78571	0		0	2.38095		0.113122	0		0
								0	2.77778	0		0.510204	1.74419		0	0		0.0862069
								0	0.892857	0		1.5625	0		0	0		0
								0	0	0.367647		8.15217	2.43902		0	0		0
								0	1.42857	0.735294		1.66667	4.83871		0.423729	0		0.520833
								0	0	0		0	2.5		0	0		0
								0	1.38889	0.833333		8	2.58621		0	0		0
								0	0	0		0	0		0	0		0
								0	2.17391	0.510204		0	0		0	0		1
								0	0	2.12766		0	1.47059		0	0		0
								0	5.17241	0		0	2.20588		0	0		0
								0	6.73077	0		2.67857	1.6129		0	0		0
								0	0	0.78125		1.78571	3.33333		0	0		0
								0	2.14286	0.892857		2.77778	1.66667		0	0		0
								0	5.30303	0		0	1.72414		0	0		0
								0	2.63158	0		0.806452	2.58621		0	0		0
								0	0	0.78125		1.46104	0		0	0		0
								0	1.51515	0		6.52174	0		0.806452	0		0
								0	0.961538	0		1.47059	0.892857		0	0		0.892857
								0	3.22581	0		1.36986	2.77778		0	0.675676		0.714286
									2.63158	0		1.89076	6.73077		0	0		0.462963
									1.11111	1.78571		2.77778	0		0	0		0
									0.531915	0		1.8595	0.378788		0	11.5385		0
									0	0		1.31579	0.931677		0	0		3.7037
									1	0		2.55682	2.79605		0	0		0
									2.38095	1.53061		1.06383	3.26087		0	0		0
									0.598802	2.58621		1.28205	0		0	0		0
									1.98413	2		1.11111	5.33708		0	0		0
									1.28205	0		0.907591	2.40385		0	0		0.588235
									1.74419	2.22222		0	4.54545		0.657895	0		0
									3.47222	1		1.47059	0		0	0		0
									2.77778	0		0	1.82927		0	0		8.33333
									2.7027	0		0	1.76768		0	0		5.88235
									1.25	0.892857		0	0.581395		0	0		0
									0	0.961538		0	2.34375		1.19048	0		0
									1.70683	0		1.7094	0.510204		0	0		0
									2.77778	1.01351		0	0.675676		0.19084	0		0
									3.19149	0		1.15894	0.94697		0	0		0
									1.52439	0		0	1.81159		0	0		0
									3.16456	0.490196		0.510204	1.70455		0	0		0
									2.14286	1.5625		0.520833	0.925926		0	0		0
									0.308642	0		0	1.31579		0	0		0
									1.92308	0		0	1.37363		0	0		0
									2.5	0		2.77778	1.88679		1.6129	0		0
									3.7037	8.82353		0.862069	1.92308		0	0		0
									0.961538	0		0.714286	4.54545		0	0		9.83607
									4.54545	0		0	1.36364		0	0		0
									2.41935	0.347222		0	0.735294		0	0		0
									1.96078	0.581395		1.43443	1.26582		0	0		0
									1.6129	0.333333		2.45098	1.92308		0.480769			0
									0	0		0	2.88462		0			0
									1.92308	0		0	1.33588		0			0
									0.342466	0		0	0.420168		0			0.196078
									0.961538	0		1.74419	3.78788		0			0
									3.84615	0		0.819672	0.784753		0.806452			0
									2.67857	1.1194		2.77778	0		0			0
									2.08333	0.888325		0.78125	0.47619		0			0
									4.83871	0		3.19149	1.28205		0			0
									2.27273	1.59574		0	5.23256		0			0
									0.531915	0.806452		3.24074	0.480769		0.19084			1.97133
									1.92308	2.5641		0.961538	0.78125		0			0
									2.5	0.625		1.15741	0.791855		0			0
									9.23913	0.925926		0	2.7027		0			0
									0.757576	0		0.581395	3.18182		0			0
									0.657895	0		0	0.735294		0			0
									0.581395	0		0.510204	0.869565		0			0
									2.67857	0		0.294118	1.72414		0			0.490196
									3.50877	1.59574		0.446429	1.42857		0			0.931677
									4.16667	1.0274		1.5	1.66667		0			0
									0.943396	0		1.25	0		0			0
									0	0.972222		0	12.5		0			0.0925926
									4	0.268817		2.22222	1.53061		0			1.47059
									3.37838	0.757576		0	2.88462		0			0
									0.684932	0		0	1.46199		0			0
									3.86029	0.892857		1.21951	3.78788		0			0
									0	3.78788		1.34409	4.54545		0			0
									1.31579	0		0	0		0			10.4167
									3.47222	2.21239		0.164474	1.17647		0			0
									0.735294	2.08333		1.31579	1.98413		0			0
									2.71739	0		0.806452	1.47059		0			0
									5	1.35135		1.16279	2		0.213675			0
									0	0		1.53061	1.72414		0			10.2941
									4	0		0	2.67857		0			0
									1.85185	1.22951		1.15385	2.67857		0			0
									0.892857	0.714286		1.59574	0.833333		0			0
									4.41176	1.47059		2.27273	1.1194		0			0
									0	0.990099		3.57143	1.16279		0			0
									1.78571	7.97872		1.875	0.714286		0			0
									0	0		3.22581	2.5		0			0
									1.35135	0.862069		1.59574	0		0			0
									2.94118	2.85714		1.63043	2.60417		0			0.409836
									1	2		2.03488	1.78571		0			0
									0.714286	1.5		1.2605	2.12766		0			0
									1.6129	4.58333		0.517241	0.757576		0			0
									1.85185	0		0.480769	2.67857		0			0
									0	0		1.92308	0.568182		0			0
									1.92308	0		0	0		0			0
									1.92308	9.25926		1.05422	1		0			0
									1.72414	8.23699		1.92308	1.03687		4.31034			0.480769
									1.11111	2.14286		0	0		0			0
									0.694444	1.78571		0.714286	1.47059		0			0
									3.33333	0.806452		2.77778	2.12766		0.555556			2.04918
									4.23729	0.694444		0.700935	2.94118		0			0
									1.31579	0		0.862069	5.98592		0			0
									0	0.590551		1.27551	1.73611		0			0
									0	0		0	1		0			0
									0	0		3.30189	2.32558		0			0.714286
									1.38889	0		1.6129	1.20968		0			0.595238
									0	0		3.125	0.961538		0			0
									8.33333	0		2.34375	0.757576		0			0
									1.85185	0.520833		2	0		0			0
									5.14706	1.85185		3.125	0.568182		0			0
									3.33333	0.252525		2.38693	6.94444		0			0
									2.57009	0.967742		0.174825	2.7533		0			0.657895
									5.83333	0		1	1.50862		0			0
									5.83333	0		3.43137	1.12903		1.74419			0.882353
									1.35135	0		1.16279	0.373134		0			0
									4.62963	2.85714		0.462963	0.373134		0			0
									2	0.609756		3.01418	1.13636		0			0
									1.51515	1.72414		3.84615	0.833333		0			0
									0.581395	0		1.38889	0.694444		0			0
									1.78571	0		0.806452	0		0			0
									1.42857	0.657895		6.25	0.862069		0			0
									0	1.78571		3.44828	1.42857		0			1.875
									1.85185	3.57143		1.6055	2		0			0
									2.35849	0		0	3.57143		0			0
									2.65957	0.641026		0	2.90698		0			0
									3	1.47059		1.15979	0.641026		0.403226			0
									1.78571	0		2.67857	1.92308		0.416667			0
									1.78571	0.980392		0.158228	1.72414		0			0
									1.38889	2.20588		0.595238	2.20588		0			0
									1.78571	1		1.84426	8.62069		0			7.07171
									3.125	0.735294		2.64085	0.641026		0			0
									3.22581	0		1.57658	0		0			2.77778
									0.833333	0		0	5.17241		0			0
									1.62037	2.57353		0.304878	0		0			0
									2.77778	4.16667		0.925926	1.5		0			8.82353
									1.13636	0		4.12088	0.255102		0.980392			0
									1.92308	0.409836		0	1.74419		0			0
									5.39216	0.925926		0.757576	2.04082		0			0
									1.13636	4.16667		1.11336	0		0			1.15132
									3	0		1.15385	0.842697		0			0
									3.94737	0		0.384615	1.92308		0			0
									1.66667	0		1.89394	0		1.08696			0.909091
									1.6129	0		1.10619	0.438596		0			0
									4.29687	0.714286		0.362319	1.94444		0			0
									3.64583	2.5		0	3.48837		0			0
									1.1236	1.45631		1.38191	2.30769		0			0
									3.53261	0		2.36686	4.31034		0			0
									1.48305	2.43902		0.925926	0.961538		0			0
									5.31915	0.595238		0.757576	0		0			0
									3	0.892857		3.20513	0.446429		0			0
									0.625	1.85185		0.641026	0.78125		0			0
									2.43902	0		0	0.641026		0			0.806452
									2.27273	0.490196		4.03226	2.22772		0			0
									1.72414	0.271739		1.21951	1.34228		0			0
									1.01351	4.03226		1.93966	6.4433		0			0
									0	1.08696		0.714286	1.71233		0			0
									0	0.581395		0	2.34375		0
									2.43902	0		0.506073	0		0
									2	4		2.7027	1.40449		0
									2.22222	0		1.5625	6.25		5.17241
									2.20588	3.90625		0.3125	1.92308		0
									2.5	0		1.31579	0.641026		1.44231
									1.47059	0		0	0		0.912409
									1.69492	0		1.92308	3.7037		1.6129
									0	1.72414		2.7027	2.90698		0
									0	0		1.08696	1.59574		0
									3.22581	3.22581		0.724638	1.57895		0
									2	0.819672		1.51515	3.47222		0
									2.02703	0		1.04167	1.2987		0
									2.34375	0.5		1.07527	1.81818		2.5
									1.22951	0		0.568182	0.797872		0
									0.78125	5.76923		8.67347	2.77778		0
									0.909091	0.735294		1.85811	2.27273		0
									1.63043	0.367647		0	3.97727		0
									1.78571	1.89394		0.490196	4.16667		12.1212
									0.925926	2.27273		3.86029	0.480769		1.31579
									0	0		0.819672	0		0
									3.22581	0.416667		1.78571	1.63043		0.609756
									2.90698	0.531915		2.21774	1.47059		7.85714
									0	0		5.35714	2.77778		0
									4.34783	1.53061		0	1.19048		0
									2.43902	0		0.992063	1.92308		0
									0.641026	2.17391		1.31579	1.75439		0
									0.833333	0		1.31579	0.757576		0
									1.49254	0		0.862069	1.12179		0
									2.41935	1.11111		0	0.446429		0
									2.58621	0		3.02083	2.14286		5.76923
									2.58621	2.43902		1.70455	1.78571		0
									1.47059	0		2	0		0
									2.38095	0		0.621891	0		0
									2.20588	0.657895		0	1.85185		0
									2.77778	0		0.423729	0.961538		0.510204
									3	0		1.83824	0.757576		0
									0.510204	0.657895		0.641026	1		0
									1.78571	1.38889		0.714286	1.31579		0
									0.510204	0		4.7619	2.77778		1.63043
									4	0		1.66667	0.909091		0
									2.94118	0		1.97368	1.25		0.78125
									1.35135	0.684932		1.43885	2.27273		0
									1.85185	0		2.77778	3.0303		0
									3	0.537634		0	0		0
									3.57143	1.31579		1.5625	1.20482		0
									1.38889	0		2.14286	0.806452		0
									2.20588	0		4	5		0
									5.64516	1.02041		0.793651	0.757576		0
									1.47059	1.08696		0	0		0.862069
									0.520833	0.887574		2	0.879397		0
									1	3.22581		0	1.78571		0
									1.85185	0.862069		1.81818	0		0
									2	0		1.74419	0.806452		0
									1.38889	0		0	1.92308		0.892857
									5	0.213675		1.74419	2.15517		0
									1.28205	0		0.909091	1.41509		0
									0.515464	0		3.93258	5.46875		0
									3.7037	0		0.75	0.714286		0.236967
									0	1.15741		0	4.61538		0.833333
									1.51515	0.277778		0.595238	1.6129		0
									1.92308	1.6129		3.49462	3.71287		1.21951
									3.125	0		0	1.47059		0
									4.6875	0		4.09836	0.78125		0
									2.20588	0		0	2.34375		1.75
									1.68067	0.877193		2.2	0		0.815217
									1.81818	0.632911		0.625	2.88462		0
									1.28205	0.773196		1.10619	1		0
									0.833333	0.961538		1.78571	2.08333		0
									2.67857	0.952381		1.04167	2		0
									3.33333	0		0	2.70833		0
									2.58621	0		2.34375	1.04167		0
									8.65385	3.125		2.58621	1.66667		1.38889
									2.67857	0		2	1		0
									1.54321	0.520833		0.806452	0.980392		0
									2.14286	0		0.316456	1.28866		0
									3.57143	1.28205		0	3.66667		0
									2.12766	0.438596		2.20588	2.11111		0
									2.94118	1.06383		1.31579	3.125		1.21951
									0.862069	3.04878		1.51515	2.15054		0
									1.97368	0		0.657895	2.01613		0.833333
									6.25	3.84615		2.01149	3.01724		0
									3.47222	0		2.97619	1.92308		0
									1.6129	0.75		2.63158	3.47222		2.77778
									1.95312	0		0	0.961538		0
									2.5	3.88889		0.245098	3.77358		0
									1.44231	0.694444		2.68817	0		10.1562
									0	0		0.714286	1.03306		3.04878
									5.52885	0.515464		2.04918	0		0.694444
									1.78571	0.520833		2.04918	1.78571		0
									1.63043	0		1.04167	1.34615		0
									3.1746	0		5	0.757576		0
									0.543478	0.806452		2.20588	1.85185		0
									2.20588	0.471698		2.61628	2.27273		0
									0	0.5		1.35135	2.06422		0
									2.34375	0		3.28947	1.59574		0
									3.07018	1.82927		3.01205	0		0
									3.28947	0		1.16279	2.77778		0.277778
									1.78571	0.555556		0.657895	2.94118		0
									2.27273	3.19149		2.43902	2.77778		0
									1.53061	0		4	3.94737		0
									1.78571	0		4.16667	2.77778		0
									2.58621	1.16279		2.20588	3.44828		0
									0.961538	0.892857		0.961538	6.06061		0.657895
									3.0303	0		0.409836	0		0
									5.46875	2.54237		1.875	1.60256		5
									2.41935	2.7027		0.909091	3.47222		0
									4.16667	0		2.5	0.961538		0
									0	0.161812		1.5	1.81818		0
									1.98413	2.61628		3.7037	1.07527		0
									1.53846	0		5.11364	0.882353		0.714286
									2	0		1.38889	1.97368		0.595238
									2.88462	0		2.14286	1.16279		11.6279
									1.21951	1.19048		2.85714	1.04167		0
									0.833333	0		2.14286	4.6729		0
									1	0		0	0		0
									2.67857	1.5625		1.6129	2		0.431034
									1	0		0.806452	0		0
									2.88462	0		0.862069	0.925926		0
									0.555556	0		2.88462	11.2903		6.85484
									2.94118	1.72414		3.84615	3.67647		0.877193
									0.882353	0		2	1.37931		0
									1.6129	1.74419			0.641026		0
									0	0			0.833333		0
									3.06122	0.215517			2.11268		0
									0	0.581395			0.614754		0
									1.20968	0.868056			2		0
									0.961538	0.961538			3.40909		0
									9.02778	0			8.60656		0
									2	0.833333			1.16279		2
									0.490196	1.92308			2.7439		0
									5.64516	0			2.14286		0
									4.03226	0.378788			4.03226		1.31579
									9.14634	0			1.28205		0.806452
									0	0			0.806452		0
									1	0			1.51515		0
									2.27273	0.159236			3.57143		0.684932
									5.17241	0			0.531915		0
									2	0			4.46429		0.581395
									3.57143	1.38889			0		0
									2	1.82292			0.531915		0
									2.34375	0.700935			0.735294		1.04167
									2.77778	0.847458			1.83824		1.15741
									2.22222	0			1.07527		0.757576
									0	5			4.31034		0
									0	0			1.66667		0
									0.980392	5.42169			0.438596		0
									1	0			1.19048		0
									1.06383	1.5625			0.833333		0
									0.490196	0.265957			1.47059		0
									3.75	1.25			2.58621		0
									5.12821	0.52356			0.847458		0.892857
									1.5625	1.31579			0		0
									1.92308	1.63043			7.5		0
									2.45098	1.6129			0		0
									1.25	1.92308			0.714286		0
									5.17241	0			0		0
									2.41935	0.206612			1.6129		0
									0	0			2.94118		8.02469
									0	0.568182			1.92308		0
									2.58621	0			3.125		9
									4.16667	0			0.819672		0
									0	0			0		0
									2	2.3743			5.17241		0
									1.25	0.8			5.45455		0
									3.57143	5.51724			3.06122		0
									1.04167	0.742574			1.85185		1.35135
									1.92308	4.58333			0.943396		1.31579
									2.27273	1.28205			1.92308		0
									2.27273	3.125			3		0.568182
									0.892857	0.280899			0.568182		0.641026
									1.92308	0.446429			3.78788		0
									1	0.833333			0		0
									2.27273	0			1.19048		0
									0.862069	0			2		0.308642
									2.08333	0			0		4.54545
									0.833333	0.396825			5.14706		0.657895
									0.757576	0.431034			0		0
									0.892857	0.520833			0.675676		0
									4.05405	0			1.38889		0
									4.46429	0			2.14286		0
									2.67857	0.833333			0.735294		0
									1.85185	0			9.375		0
									6.48148	0.78125			1.72414		0
									3.0303	6.38298			0.961538		0
									0.961538	0			1		0
									0.581395	0					0
									1.63043	0.925926					0.714286
									0.961538	1.21951					0
									3.0303	0					0
									0	0					0
									3.22581	0					0
									0.78125	0					0
									0.892857	0					1.875
									0	0					0
									1.66667	0.619835					0
									0.520833	0.333333					0
									0.757576	1.78571					0.284091
									2.34375	0					0
									4.62963	0					0
									3.40909	0					5
									0.925926	0					0
									12.1212	1.6129					0
									2	0.892857					0.308642
									1.72414	0.438596					0
									3.44828	0					0
									0.641026	0.14881					0
									0	0.357143					0
									2.77778	0					0.352113
									1.51515	2.65957					0
									1.59574	0					0.649351
									1.74419	4.01786					0
									0.657895	0					0
									1.85185	0.724638					0
									2.08333	0					0
									2.94118	1.43678					0
									0	15.4762					0
									4.62963	0.625					4.41176
									2.43902	0.641026					0
									0	0					0
									4.87805	1.51515					0
									1.07143	2.09924					1.97368
									1.38889	5.52326					0.746269
									0.903614	1					0.438596
									1.97368	3					0
									6.73077	0					0
									3	0.588235					0
									1.02041	0.666667					0
									2.7027	0.581395					0
									2.20588	0					0
									1	0.581395					0
									3.125	2					0
									3.22581	2.41935					0
									3.57143	0					0.252525
									0	0.301205					0
									1.31579	0.78125					0
									5.35714	1.38889					0
									2.1875	1.42857					0
									2.38095	0.485437					0
									3.44828	0.966184					0
									1.19048	1.43678					0
									1.38889	0.833333					0
									8.92857	0.986842					0
									1.85185	0.568182					0
									0.649351	0.423729					0
									1.97368	1.59574					0
									1.47059	1.14943					0
									0.986842	1.36054					0
									2	3.90625					0
									3.22581	2.19298					0
									0.757576	0.555556					0
									2.88462	0					0
									0.675676	1.78571					0.806452
									1.92308	3.82353					0
									4.34783	0.776398					10.5769
									1.63043	1.06383					0
									3.47222	1.66667					0
									0	0					0
									0	0.581395					0.641026
									2.66667	1.85185					0
									1.92308	0.446429					0
									3.08219	1.35135					0
									0.862069	0					1.28205
									1.92308	1.28205					0
									1.5625	0.595238					0
									0.684932	8.55263					0
									2.04082	1.38889					1.47059
									0	1.49254					0
									1.72414	0					0
									0.714286	0					0
									1.74419	0.925926					0
									0.714286	1.45349					0
									2.11864	1.51515					5.81395
									0	0					0
									1.83824	0					0
									0.961538	0.925926					0
									2.23881	0.316456					0
									1.88679	0					0
									3.24074	0.458716					0
									1.10294	3.30189					2.05479
									6.25	0.735294					4.60526
									2.86885	0.255102					3.48837
									0.892857	0					0
									0.543478	0.793651					0
									4.16667	1.33929					0
									3.80435	5.85106					0
									3.96825	3.64583					6.70732
									1	0					0
									1.42857	1.5					0.328947
									5.4878	0					0
									2.38095	1.96629					1.73611
									2	0.714286					0
									2.40385	0					0
									6.66667	0					0
									1.51515	0					0
									0.847458	0					0
									1	0.609756					0.5
									5	0.480769					0
									1.75439	0					0
									2.67857	0.78125					0.396825
									0.735294	2					0
									3.57143	0					0
									5.31915	0					0.943396
									1	0.892857					0
									7.14286	3.57143					0
									1.42857	0					1.17187
									0.961538	0.961538					0.78125
									2.08333	0					0
									1	6.25					0
									2.94118	0.714286					0
									10.4839	1.42857					0
									2.08333	4.6875					0.480769
									2.77778	0.862069					0
									0.675676	1.78571					0.833333
									0	0					0
									2.22222						0
									0						0
									0						0
									0						0
									4.87805						0
									2.43902						0
									3.94737						0
									3						0
									0.609756						0
									0.675676						2
									0						0
									1.92308						1.92308
									2.5641						0
									0.892857						0
									1						0
									3.20513						0
									0.806452						0
									4						0
									4						0
									5.88235						0
									8.33333						0
									0						0
									7.03125
									3.44828
									0.925926
									1.35135
									1.51515
									1.92308
									0
									0.833333
									2.77778
									0.757576
									0
									0
									0.735294
									0.735294
									3.84615
									2.67857
									2.34375
									0
									1.66667
									1.66667
									0.925926
									0.892857
									1.78571
									3.57143
									0.892857
									0
									0
									0.925926
									0.925926

## Sheet: Fig. 6
Fig. 6B	Bacteria %				Fig. 6D
	G27		PMSS1				G27 tlpD				G27 tlpABC
Time (s)	buffer	HOCl	buffer	HOCl		Time (s)	buffer	HOCl		Time (s)	buffer	HOCl
-5	88	105	113	105		-5.03328	107.879	75.4667		-5.0283	111.283	125.606
-4.5	103	103	99	104		-4.99995	110.276	77.4527		-4.995	104.863	118.108
-4	94	97	105	111		-4.96662	98.2899	81.4246		-4.9617	102.723	97.4856
-3.5	102	97	90	107		-4.93328	103.085	83.4106		-4.9284	100.583	101.235
-3	96	96	80	102		-4.89995	86.3033	83.4106		-4.8951	96.3029	95.6109
-2.5	99	92	95	101		-4.86662	98.2899	85.3965		-4.8618	96.3029	86.2373
-2	99	95	90	100		-4.83329	100.687	91.3544		-4.8285	96.3029	101.235
-1.5	107	107	97	92		-4.79995	93.4953	91.3544		-4.7952	104.863	101.235
-1	107	106	123	89		-4.76662	105.482	99.2983		-4.7619	107.003	103.11
-0.5	105	101	107	93		-4.73329	103.085	95.3264		-4.7286	107.003	101.235
0	89	136	79	95		-4.69995	91.098	85.3965		-4.6953	109.143	104.984
0.5	80	130	76	88		-4.66662	95.8926	87.3825		-4.662	121.984	103.11
1	80	127	67	106		-4.63329	103.085	87.3825		-4.6287	124.124	95.6109
1.5	94	117	71	104		-4.59995	105.482	85.3965		-4.5954	117.704	97.4856
2	84	128	84	118		-4.56662	105.482	79.4386		-4.5621	124.124	97.4856
2.5	77	123	87	124		-4.53329	105.482	77.4527		-4.5288	130.544	104.984
3	80	125	80	125		-4.49995	110.276	79.4386		-4.4955	119.844	99.3603
3.5	73	134	80	131		-4.46662	103.085	91.3544		-4.4622	117.704	84.3625
4	88	125	102	125		-4.43329	110.276	103.27		-4.4289	109.143	89.9867
4.5	83	119	85	128		-4.39996	103.085	101.284		-4.3956	104.863	97.4856
5	85	119	90	135		-4.36662	103.085	97.3123		-4.3623	107.003	101.235
5.5	84	114	89	140		-4.33329	110.276	85.3965		-4.329	104.863	95.6109
6	80	129	84	152		-4.29996	112.674	91.3544		-4.2957	98.4429	93.7361
6.5	80	118	95	162		-4.26662	95.8926	89.3685		-4.2624	98.4429	89.9867
7	78	125	100	141		-4.23329	91.098	95.3264		-4.2291	94.1628	95.6109
7.5	84	123	90	164		-4.19996	81.5087	93.3404		-4.1958	96.3029	99.3603
8	77	128	95	173		-4.16662	76.7141	87.3825		-4.1625	96.3029	108.734
8.5	85	124	74	172		-4.13329	95.8926	89.3685		-4.1292	107.003	112.483
9	83	129	66	176		-4.09996	98.2899	95.3264		-4.0959	98.4429	104.984
9.5	77	135	84	185		-4.06663	93.4953	101.284		-4.0626	102.723	114.358
10	88	127	77	181		-4.03329	100.687	101.284		-4.0293	107.003	104.984
10.5	91	133	79	170		-3.99996	81.5087	91.3544		-3.996	113.423	106.859
11	83	125	85	178		-3.96663	81.5087	103.27		-3.9627	119.844	99.3603
11.5	78	125	82	186		-3.93329	88.7007	111.214		-3.9294	115.563	99.3603
12	84	136	99	167		-3.89996	88.7007	111.214		-3.8961	113.423	103.11
12.5	83	129	92	185		-3.86663	95.8926	111.214		-3.8628	117.704	103.11
13	76	135	90	196		-3.8333	105.482	107.242		-3.8295	109.143	95.6109
13.5	84	142	66	194		-3.79996	107.879	103.27		-3.7962	113.423	97.4856
14	93	133	85	170		-3.76663	100.687	107.242		-3.7629	119.844	97.4856
14.5	92	127	80	181		-3.7333	110.276	113.2		-3.7296	119.844	103.11
15	95	124	82	182		-3.69996	71.9195	111.214		-3.6963	117.704	116.233
15.5	98	124	97	167		-3.66663	91.098	115.186		-3.663	121.984	116.233
16	91	140	102	183		-3.6333	107.879	109.228		-3.6297	107.003	119.982
16.5	81	131	80	186		-3.59996	107.879	107.242		-3.5964	109.143	123.732
17	77	137	84	182		-3.56663	122.263	113.2		-3.5631	111.283	125.606
17.5	80	141	92	185		-3.5333	110.276	113.2		-3.5298	107.003	119.982
18	79	136	117	198		-3.49996	115.071	105.256		-3.4965	111.283	119.982
18.5	80	145	100	182		-3.46663	105.482	117.172		-3.4632	109.143	114.358
19	86	137	100	194		-3.4333	115.071	117.172		-3.4299	109.143	106.859
19.5	87	151	103	194		-3.39997	98.2899	101.284		-3.3966	121.984	114.358
20	91	153	100	201		-3.36663	105.482	97.3123		-3.3633	121.984	108.734
20.5	89	142	79	192		-3.3333	107.879	103.27		-3.33	119.844	97.4856
21	86	159	61	212		-3.29997	107.879	97.3123		-3.2967	113.423	95.6109
21.5	98	146	69	212		-3.26663	95.8926	101.284		-3.2634	107.003	91.8614
22	93	153	92	203		-3.2333	86.3033	103.27		-3.2301	109.143	106.859
22.5	77	153	100	178		-3.19997	98.2899	87.3825		-3.1968	115.563	118.108
23	86	136	79	218		-3.16663	100.687	87.3825		-3.1635	119.844	121.857
23.5	88	170	92	208		-3.1333	98.2899	83.4106		-3.1302	121.984	110.609
24	91	168	94	218		-3.09997	100.687	81.4246		-3.0969	115.563	99.3603
24.5	79	163	76	229		-3.06664	107.879	105.256		-3.0636	117.704	101.235
25	79	185	64	230		-3.0333	115.071	109.228		-3.0303	107.003	93.7361
25.5	67	167	69	227		-2.99997	105.482	117.172		-2.997	98.4429	93.7361
26	69	175	66	207		-2.96664	117.468	107.242		-2.9637	98.4429	97.4856
26.5	88	180	82	218		-2.9333	112.674	111.214		-2.9304	98.4429	89.9867
27	76	176	79	230		-2.89997	115.071	97.3123		-2.8971	102.723	104.984
27.5	83	168	99	236		-2.86664	107.879	105.256		-2.8638	107.003	97.4856
28	88	175	90	204		-2.83331	110.276	105.256		-2.8305	104.863	97.4856
28.5	76	186	76	226		-2.79997	127.058	93.3404		-2.7972	109.143	93.7361
29	71	173	77	224		-2.76664	124.66	95.3264		-2.7639	102.723	89.9867
29.5	69	180	85	224		-2.73331	115.071	109.228		-2.7306	98.4429	91.8614
						-2.69997	91.098	97.3123		-2.6973	100.583	91.8614
						-2.66664	107.879	105.256		-2.664	107.003	95.6109
						-2.63331	67.1248	113.2		-2.6307	96.3029	101.235
						-2.59997	88.7007	111.214		-2.5974	96.3029	103.11
						-2.56664	98.2899	105.256		-2.5641	92.0228	101.235
						-2.53331	81.5087	107.242		-2.5308	92.0228	103.11
						-2.49998	59.9329	99.2983		-2.4975	89.8827	104.984
						-2.46664	93.4953	97.3123		-2.4642	89.8827	99.3603
						-2.43331	59.9329	103.27		-2.4309	94.1628	95.6109
						-2.39998	88.7007	105.256		-2.3976	89.8827	101.235
						-2.36664	103.085	101.284		-2.3643	94.1628	97.4856
						-2.33331	86.3033	105.256		-2.331	92.0228	97.4856
						-2.29998	81.5087	97.3123		-2.2977	94.1628	89.9867
						-2.26664	81.5087	97.3123		-2.2644	94.1628	104.984
						-2.23331	79.1114	99.2983		-2.2311	107.003	103.11
						-2.19998	100.687	101.284		-2.1978	98.4429	112.483
						-2.16664	91.098	97.3123		-2.1645	96.3029	106.859
						-2.13331	100.687	103.27		-2.1312	85.6026	101.235
						-2.09998	93.4953	87.3825		-2.0979	85.6026	93.7361
						-2.06665	79.1114	99.2983		-2.0646	94.1628	95.6109
						-2.03331	74.3168	101.284		-2.0313	94.1628	104.984
						-1.99998	95.8926	99.2983		-1.998	98.4429	95.6109
						-1.96665	86.3033	101.284		-1.9647	89.8827	89.9867
						-1.93331	76.7141	103.27		-1.9314	94.1628	88.112
						-1.89998	83.906	115.186		-1.8981	98.4429	89.9867
						-1.86665	88.7007	111.214		-1.8648	102.723	95.6109
						-1.83332	83.906	129.088		-1.8315	104.863	101.235
						-1.79998	103.085	111.214		-1.7982	104.863	95.6109
						-1.76665	100.687	101.284		-1.7649	100.583	97.4856
						-1.73332	107.879	107.242		-1.7316	100.583	84.3625
						-1.69998	105.482	87.3825		-1.6983	98.4429	93.7361
						-1.66665	110.276	97.3123		-1.665	96.3029	101.235
						-1.63332	124.66	99.2983		-1.6317	104.863	88.112
						-1.59998	119.866	109.228		-1.5984	107.003	86.2373
						-1.56665	124.66	119.158		-1.5651	111.283	95.6109
						-1.53332	115.071	101.284		-1.5318	102.723	99.3603
						-1.49998	115.071	113.2		-1.4985	104.863	95.6109
						-1.46665	93.4953	113.2		-1.4652	107.003	91.8614
						-1.43332	107.879	125.116		-1.4319	104.863	91.8614
						-1.39999	107.879	117.172		-1.3986	109.143	95.6109
						-1.36665	105.482	119.158		-1.3653	111.283	91.8614
						-1.33332	95.8926	107.242		-1.332	115.563	91.8614
						-1.29999	95.8926	117.172		-1.2987	115.563	101.235
						-1.26665	95.8926	109.228		-1.2654	115.563	99.3603
						-1.23332	110.276	97.3123		-1.2321	107.003	99.3603
						-1.19999	105.482	99.2983		-1.1988	96.3029	95.6109
						-1.16665	93.4953	101.284		-1.1655	89.8827	97.4856
						-1.13332	91.098	97.3123		-1.1322	87.7426	93.7361
						-1.09999	100.687	101.284		-1.0989	87.7426	104.984
						-1.06666	105.482	107.242		-1.0656	96.3029	99.3603
						-1.03332	98.2899	117.172		-1.0323	98.4429	106.859
						-0.99999	98.2899	111.214		-0.999	96.3029	104.984
						-0.966657	112.674	119.158		-0.9657	94.1628	82.4878
						-0.933324	100.687	117.172		-0.9324	94.1628	78.7384
						-0.899991	100.687	117.172		-0.8991	102.723	76.8636
						-0.866658	98.2899	111.214		-0.8658	113.423	82.4878
						-0.833325	100.687	111.214		-0.8325	111.283	78.7384
						-0.799992	95.8926	127.102		-0.7992	109.143	84.3625
						-0.766659	88.7007	123.13		-0.7659	113.423	86.2373
						-0.733326	86.3033	121.144		-0.7326	111.283	74.9889
						-0.699993	95.8926	99.2983		-0.6993	109.143	89.9867
						-0.66666	107.879	95.3264		-0.666	102.723	76.8636
						-0.633327	105.482	75.4667		-0.6327	115.563	91.8614
						-0.599994	98.2899	89.3685		-0.5994	115.563	71.2395
						-0.566661	103.085	81.4246		-0.5661	109.143	76.8636
						-0.533328	110.276	89.3685		-0.5328	107.003	78.7384
						-0.499995	105.482	79.4386		-0.4995	102.723	89.9867
						-0.466662	98.2899	85.3965		-0.4662	102.723	88.112
						-0.433329	95.8926	79.4386		-0.4329	94.1628	86.2373
						-0.399996	93.4953	87.3825		-0.3996	92.0228	101.235
						-0.366663	98.2899	101.284		-0.3663	92.0228	97.4856
						-0.33333	100.687	89.3685		-0.333	79.1824	106.859
						-0.299997	103.085	81.4246		-0.2997	83.4625	114.358
						-0.266664	110.276	89.3685		-0.2664	81.3224	104.984
						-0.233331	103.085	83.4106		-0.2331	94.1628	97.4856
						-0.199998	112.674	91.3544		-0.1998	87.7426	101.235
						-0.166665	100.687	97.3123		-0.1665	94.1628	112.483
						-0.133332	110.276	97.3123		-0.1332	92.0228	110.609
						-0.099999	112.674	105.256		-0.0999	96.3029	106.859
						-0.066666	115.071	95.3264		-0.0666	96.3029	101.235
						-0.033333	117.468	103.27		-0.0333	100.583	97.4856
						0	100.687	109.228		0	74.9022	91.8614
						0.033333	105.482	93.3404		0.0333	72.7622	84.3625
						0.066666	103.085	83.4106		0.0666	79.1824	89.9867
						0.099999	98.2899	101.284		0.0999	72.7622	91.8614
						0.133332	98.2899	93.3404		0.1332	70.6221	91.8614
						0.166665	107.879	91.3544		0.1665	74.9022	88.112
						0.199998	88.7007	89.3685		0.1998	81.3224	103.11
						0.233331	86.3033	97.3123		0.2331	81.3224	95.6109
						0.266664	95.8926	99.2983		0.2664	77.0423	97.4856
						0.299997	91.098	99.2983		0.2997	81.3224	103.11
						0.33333	103.085	111.214		0.333	83.4625	103.11
						0.366663	115.071	111.214		0.3663	79.1824	104.984
						0.399996	112.674	109.228		0.3996	79.1824	97.4856
						0.433329	98.2899	107.242		0.4329	77.0423	114.358
						0.466662	100.687	103.27		0.4662	72.7622	106.859
						0.499995	100.687	107.242		0.4995	72.7622	103.11
						0.533328	112.674	99.2983		0.5328	81.3224	95.6109
						0.566661	110.276	111.214		0.5661	72.7622	108.734
						0.599994	95.8926	107.242		0.5994	87.7426	103.11
						0.633327	100.687	99.2983		0.6327	85.6026	99.3603
						0.66666	107.879	91.3544		0.666	72.7622	103.11
						0.699993	103.085	107.242		0.6993	77.0423	99.3603
						0.733326	103.085	109.228		0.7326	81.3224	99.3603
						0.766659	112.674	113.2		0.7659	83.4625	99.3603
						0.799992	110.276	113.2		0.7992	81.3224	119.982
						0.833325	112.674	109.228		0.8325	83.4625	121.857
						0.866658	117.468	95.3264		0.8658	81.3224	127.481
						0.899991	107.879	101.284		0.8991	87.7426	118.108
						0.933324	107.879	103.27		0.9324	83.4625	118.108
						0.966657	112.674	107.242		0.9657	81.3224	112.483
						0.99999	117.468	105.256		0.999	83.4625	119.982
						1.03332	117.468	109.228		1.0323	87.7426	112.483
						1.06666	110.276	111.214		1.0656	89.8827	112.483
						1.09999	105.482	109.228		1.0989	89.8827	110.609
						1.13332	103.085	97.3123		1.1322	89.8827	114.358
						1.16665	103.085	93.3404		1.1655	83.4625	116.233
						1.19999	81.5087	105.256		1.1988	85.6026	114.358
						1.23332	93.4953	95.3264		1.2321	81.3224	112.483
						1.26665	105.482	95.3264		1.2654	79.1824	112.483
						1.29999	88.7007	93.3404		1.2987	87.7426	108.734
						1.33332	83.906	101.284		1.332	89.8827	112.483
						1.36665	100.687	93.3404		1.3653	87.7426	112.483
						1.39999	105.482	95.3264		1.3986	89.8827	116.233
						1.43332	107.879	97.3123		1.4319	83.4625	123.732
						1.46665	98.2899	93.3404		1.4652	81.3224	121.857
						1.49998	103.085	95.3264		1.4985	81.3224	121.857
						1.53332	107.879	93.3404		1.5318	83.4625	127.481
						1.56665	107.879	99.2983		1.5651	79.1824	119.982
						1.59998	105.482	89.3685		1.5984	77.0423	114.358
						1.63332	100.687	99.2983		1.6317	77.0423	119.982
						1.66665	107.879	101.284		1.665	83.4625	119.982
						1.69998	95.8926	87.3825		1.6983	85.6026	116.233
						1.73332	91.098	91.3544		1.7316	87.7426	118.108
						1.76665	103.085	91.3544		1.7649	85.6026	119.982
						1.79998	112.674	95.3264		1.7982	85.6026	125.606
						1.83332	100.687	95.3264		1.8315	85.6026	118.108
						1.86665	83.906	103.27		1.8648	89.8827	119.982
						1.89998	88.7007	101.284		1.8981	92.0228	114.358
						1.93331	100.687	101.284		1.9314	83.4625	114.358
						1.96665	88.7007	103.27		1.9647	83.4625	116.233
						1.99998	86.3033	91.3544		1.998	83.4625	123.732
						2.03331	100.687	93.3404		2.0313	81.3224	125.606
						2.06665	107.879	97.3123		2.0646	81.3224	106.859
						2.09998	105.482	95.3264		2.0979	79.1824	112.483
						2.13331	115.071	89.3685		2.1312	81.3224	97.4856
						2.16664	112.674	83.4106		2.1645	79.1824	99.3603
						2.19998	107.879	77.4527		2.1978	77.0423	104.984
						2.23331	98.2899	81.4246		2.2311	81.3224	103.11
						2.26664	110.276	83.4106		2.2644	77.0423	114.358
						2.29998	103.085	87.3825		2.2977	79.1824	116.233
						2.33331	100.687	93.3404		2.331	81.3224	106.859
						2.36664	103.085	101.284		2.3643	83.4625	112.483
						2.39998	112.674	101.284		2.3976	83.4625	101.235
						2.43331	115.071	93.3404		2.4309	85.6026	108.734
						2.46664	112.674	99.2983		2.4642	79.1824	127.481
						2.49998	119.866	91.3544		2.4975	83.4625	119.982
						2.53331	112.674	97.3123		2.5308	83.4625	119.982
						2.56664	95.8926	95.3264		2.5641	79.1824	103.11
						2.59997	100.687	91.3544		2.5974	81.3224	103.11
						2.63331	98.2899	95.3264		2.6307	74.9022	112.483
						2.66664	105.482	97.3123		2.664	77.0423	97.4856
						2.69997	110.276	99.2983		2.6973	85.6026	99.3603
						2.73331	115.071	109.228		2.7306	85.6026	106.859
						2.76664	117.468	109.228		2.7639	85.6026	112.483
						2.79997	105.482	101.284		2.7972	89.8827	121.857
						2.83331	98.2899	97.3123		2.8305	85.6026	125.606
						2.86664	105.482	93.3404		2.8638	85.6026	121.857
						2.89997	98.2899	93.3404		2.8971	81.3224	119.982
						2.9333	95.8926	89.3685		2.9304	83.4625	121.857
						2.96664	91.098	95.3264		2.9637	79.1824	123.732
						2.99997	95.8926	101.284		2.997	74.9022	112.483
						3.0333	88.7007	97.3123		3.0303	79.1824	114.358
						3.06664	81.5087	91.3544		3.0636	77.0423	99.3603
						3.09997	83.906	91.3544		3.0969	83.4625	110.609
						3.1333	74.3168	95.3264		3.1302	81.3224	112.483
						3.16663	88.7007	97.3123		3.1635	81.3224	114.358
						3.19997	86.3033	89.3685		3.1968	81.3224	108.734
						3.2333	79.1114	91.3544		3.2301	87.7426	110.609
						3.26663	100.687	101.284		3.2634	85.6026	110.609
						3.29997	98.2899	101.284		3.2967	89.8827	99.3603
						3.3333	107.879	99.2983		3.33	87.7426	99.3603
						3.36663	110.276	105.256		3.3633	85.6026	95.6109
						3.39997	107.879	107.242		3.3966	89.8827	104.984
						3.4333	107.879	101.284		3.4299	89.8827	95.6109
						3.46663	110.276	103.27		3.4632	85.6026	108.734
						3.49996	107.879	97.3123		3.4965	87.7426	93.7361
						3.5333	107.879	99.2983		3.5298	92.0228	99.3603
						3.56663	110.276	105.256		3.5631	83.4625	89.9867
						3.59996	105.482	93.3404		3.5964	83.4625	89.9867
						3.6333	107.879	95.3264		3.6297	85.6026	78.7384
						3.66663	98.2899	113.2		3.663	85.6026	84.3625
						3.69996	86.3033	95.3264		3.6963	83.4625	84.3625
						3.7333	86.3033	89.3685		3.7296	85.6026	95.6109
						3.76663	105.482	97.3123		3.7629	89.8827	97.4856
						3.79996	98.2899	101.284		3.7962	89.8827	103.11
						3.8333	115.071	93.3404		3.8295	89.8827	104.984
						3.86663	110.276	91.3544		3.8628	89.8827	114.358
						3.89996	105.482	91.3544		3.8961	92.0228	99.3603
						3.93329	112.674	85.3965		3.9294	89.8827	80.6131
						3.96663	122.263	91.3544		3.9627	83.4625	89.9867
						3.99996	110.276	89.3685		3.996	83.4625	91.8614
						4.03329	110.276	95.3264		4.0293	87.7426	108.734
						4.06663	110.276	97.3123		4.0626	81.3224	95.6109
						4.09996	112.674	105.256		4.0959	79.1824	89.9867
						4.13329	115.071	117.172		4.1292	87.7426	101.235
						4.16662	112.674	105.256		4.1625	87.7426	91.8614
						4.19996	110.276	111.214		4.1958	87.7426	97.4856
						4.23329	98.2899	101.284		4.2291	89.8827	106.859
						4.26662	95.8926	101.284		4.2624	85.6026	104.984
						4.29996	105.482	101.284		4.2957	94.1628	99.3603
						4.33329	107.879	101.284		4.329	96.3029	116.233
						4.36662	115.071	105.256		4.3623	89.8827	123.732
						4.39996	112.674	111.214		4.3956	94.1628	121.857
						4.43329	107.879	125.116		4.4289	89.8827	116.233
						4.46662	115.071	111.214		4.4622	96.3029	123.732
						4.49995	110.276	111.214		4.4955	92.0228	106.859
						4.53329	88.7007	113.2		4.5288	100.583	121.857
						4.56662	83.906	97.3123		4.5621	96.3029	97.4856
						4.59995	93.4953	95.3264		4.5954	94.1628	101.235
						4.63329	95.8926	97.3123		4.6287	96.3029	95.6109
						4.66662	105.482	99.2983		4.662	89.8827	95.6109
						4.69995	95.8926	83.4106		4.6953	94.1628	104.984
						4.73329	93.4953	81.4246		4.7286	98.4429	91.8614
						4.76662	103.085	87.3825		4.7619	94.1628	95.6109
						4.79995	95.8926	93.3404		4.7952	89.8827	89.9867
						4.83329	86.3033	89.3685		4.8285	89.8827	86.2373
						4.86662	93.4953	95.3264		4.8618	87.7426	95.6109
						4.89995	86.3033	103.27		4.8951	81.3224	82.4878
						4.93328	91.098	97.3123		4.9284	87.7426	86.2373
						4.96662	91.098	93.3404		4.9617	85.6026	89.9867
						4.99995	88.7007	89.3685		4.995	87.7426	89.9867
						5.03328	81.5087	91.3544		5.0283	89.8827	99.3603
						5.06662	74.3168	83.4106		5.0616	89.8827	84.3625
						5.09995	79.1114	87.3825		5.0949	89.8827	76.8636
						5.13328	98.2899	83.4106		5.1282	85.6026	88.112
						5.16662	98.2899	93.3404		5.1615	92.0228	97.4856
						5.19995	107.879	89.3685		5.1948	92.0228	95.6109
						5.23328	95.8926	81.4246		5.2281	94.1628	93.7361
						5.26661	100.687	89.3685		5.2614	89.8827	97.4856
						5.29995	86.3033	91.3544		5.2947	89.8827	103.11
						5.33328	83.906	99.2983		5.328	87.7426	97.4856
						5.36661	83.906	103.27		5.3613	89.8827	99.3603
						5.39995	79.1114	97.3123		5.3946	89.8827	108.734
						5.43328	81.5087	107.242		5.4279	87.7426	112.483
						5.46661	76.7141	103.27		5.4612	85.6026	106.859
						5.49995	74.3168	111.214		5.4945	87.7426	104.984
						5.53328	86.3033	103.27		5.5278	85.6026	110.609
						5.56661	83.906	111.214		5.5611	85.6026	103.11
						5.59994	91.098	103.27		5.5944	85.6026	93.7361
						5.63328	95.8926	105.256		5.6277	85.6026	99.3603
						5.66661	103.085	99.2983		5.661	89.8827	103.11
						5.69994	95.8926	91.3544		5.6943	89.8827	93.7361
						5.73328	100.687	95.3264		5.7276	92.0228	101.235
						5.76661	91.098	105.256		5.7609	96.3029	104.984
						5.79994	91.098	103.27		5.7942	87.7426	101.235
						5.83328	95.8926	109.228		5.8275	89.8827	95.6109
						5.86661	88.7007	109.228		5.8608	87.7426	99.3603
						5.89994	81.5087	97.3123		5.8941	87.7426	116.233
						5.93327	86.3033	109.228		5.9274	83.4625	103.11
						5.96661	83.906	121.144		5.9607	89.8827	110.609
						5.99994	79.1114	113.2		5.994	85.6026	103.11
						6.03327	76.7141	113.2		6.0273	89.8827	106.859
						6.06661	81.5087	105.256		6.0606	85.6026	89.9867
						6.09994	86.3033	107.242		6.0939	87.7426	88.112
						6.13327	105.482	111.214		6.1272	94.1628	95.6109
						6.1666	110.276	111.214		6.1605	92.0228	93.7361
						6.19994	95.8926	111.214		6.1938	87.7426	108.734
						6.23327	86.3033	109.228		6.2271	94.1628	112.483
						6.2666	88.7007	113.2		6.2604	89.8827	106.859
						6.29994	88.7007	111.214		6.2937	89.8827	110.609
						6.33327	93.4953	105.256		6.327	89.8827	108.734
						6.3666	107.879	115.186		6.3603	85.6026	121.857
						6.39994	103.085	107.242		6.3936	81.3224	140.604
						6.43327	100.687	107.242		6.4269	85.6026	123.732
						6.4666	93.4953	99.2983		6.4602	85.6026	127.481
						6.49993	100.687	93.3404		6.4935	87.7426	131.231
						6.53327	98.2899	91.3544		6.5268	85.6026	127.481
						6.5666	95.8926	95.3264		6.5601	96.3029	116.233
						6.59993	98.2899	99.2983		6.5934	87.7426	112.483
						6.63327	103.085	97.3123		6.6267	89.8827	118.108
						6.6666	103.085	99.2983		6.66	92.0228	118.108
						6.69993	98.2899	103.27		6.6933	89.8827	118.108
						6.73327	88.7007	101.284		6.7266	87.7426	112.483
						6.7666	79.1114	113.2		6.7599	92.0228	112.483
						6.79993	98.2899	105.256		6.7932	87.7426	108.734
						6.83326	98.2899	95.3264		6.8265	89.8827	108.734
						6.8666	103.085	113.2		6.8598	81.3224	123.732
						6.89993	105.482	105.256		6.8931	83.4625	125.606
						6.93326	93.4953	103.27		6.9264	83.4625	106.859
						6.9666	98.2899	87.3825		6.9597	87.7426	118.108
						6.99993	107.879	93.3404		6.993	85.6026	123.732
						7.03326	105.482	83.4106		7.0263	85.6026	125.606
						7.0666	91.098	79.4386		7.0596	89.8827	119.982
						7.09993	83.906	91.3544		7.0929	89.8827	123.732
						7.13326	91.098	103.27		7.1262	85.6026	116.233
						7.1666	103.085	103.27		7.1595	85.6026	108.734
						7.19993	91.098	99.2983		7.1928	89.8827	114.358
						7.23326	83.906	103.27		7.2261	89.8827	121.857
						7.26659	91.098	93.3404		7.2594	87.7426	114.358
						7.29993	91.098	83.4106		7.2927	89.8827	118.108
						7.33326	93.4953	85.3965		7.326	89.8827	112.483
						7.36659	93.4953	83.4106		7.3593	87.7426	110.609
						7.39993	88.7007	83.4106		7.3926	85.6026	104.984
						7.43326	83.906	89.3685		7.4259	89.8827	112.483
						7.46659	83.906	89.3685		7.4592	92.0228	116.233
						7.49993	83.906	89.3685		7.4925	85.6026	118.108
						7.53326	88.7007	85.3965		7.5258	85.6026	103.11
						7.56659	100.687	81.4246		7.5591	89.8827	97.4856
						7.59992	93.4953	89.3685		7.5924	89.8827	97.4856
						7.63326	93.4953	89.3685		7.6257	96.3029	101.235
						7.66659	91.098	95.3264		7.659	92.0228	99.3603
						7.69992	67.1248	83.4106		7.6923	100.583	95.6109
						7.73326	62.3302	95.3264		7.7256	94.1628	103.11
						7.76659	69.5221	89.3685		7.7589	92.0228	110.609
						7.79992	71.9195	83.4106		7.7922	89.8827	116.233
						7.83326	76.7141	81.4246		7.8255	92.0228	106.859
						7.86659	91.098	81.4246		7.8588	83.4625	112.483
						7.89992	93.4953	85.3965		7.8921	87.7426	119.982
						7.93325	103.085	83.4106		7.9254	87.7426	129.356
						7.96659	122.263	77.4527		7.9587	83.4625	119.982
						7.99992	117.468	73.4807		7.992	87.7426	112.483
						8.03325	112.674	73.4807		8.0253	92.0228	118.108
						8.06659	119.866	81.4246		8.0586	89.8827	112.483
						8.09992	127.058	81.4246		8.0919	89.8827	104.984
						8.13325	119.866	93.3404		8.1252	87.7426	99.3603
						8.16658	115.071	91.3544		8.1585	96.3029	104.984
						8.19992	91.098	91.3544		8.1918	96.3029	104.984
						8.23325	88.7007	85.3965		8.2251	92.0228	108.734
						8.26658	93.4953	87.3825		8.2584	98.4429	112.483
						8.29992	95.8926	85.3965		8.2917	98.4429	116.233
						8.33325	103.085	87.3825		8.325	100.583	104.984
						8.36658	115.071	87.3825		8.3583	98.4429	108.734
						8.39992	117.468	91.3544		8.3916	96.3029	99.3603
						8.43325	115.071	93.3404		8.4249	100.583	108.734
						8.46658	124.66	95.3264		8.4582	100.583	116.233
						8.49991	112.674	93.3404		8.4915	98.4429	116.233
						8.53325	122.263	93.3404		8.5248	92.0228	110.609
						8.56658	110.276	99.2983		8.5581	98.4429	101.235
						8.59991	110.276	95.3264		8.5914	98.4429	101.235
						8.63325	100.687	99.2983		8.6247	98.4429	88.112
						8.66658	110.276	103.27		8.658	100.583	99.3603
						8.69991	88.7007	91.3544		8.6913	94.1628	106.859
						8.73325	79.1114	95.3264		8.7246	92.0228	106.859
						8.76658	86.3033	93.3404		8.7579	89.8827	108.734
						8.79991	93.4953	97.3123		8.7912	94.1628	110.609
						8.83324	88.7007	101.284		8.8245	94.1628	108.734
						8.86658	88.7007	99.2983		8.8578	92.0228	110.609
						8.89991	71.9195	103.27		8.8911	94.1628	112.483
						8.93324	83.906	95.3264		8.9244	92.0228	116.233
						8.96658	83.906	95.3264		8.9577	92.0228	112.483
						8.99991	93.4953	97.3123		8.991	92.0228	114.358
						9.03324	93.4953	101.284		9.0243	87.7426	114.358
						9.06658	93.4953	99.2983		9.0576	89.8827	95.6109
						9.09991	93.4953	93.3404		9.0909	94.1628	82.4878
						9.13324	83.906	95.3264		9.1242	92.0228	89.9867
						9.16657	86.3033	99.2983		9.1575	98.4429	99.3603
						9.19991	88.7007	93.3404		9.1908	92.0228	89.9867
						9.23324	86.3033	93.3404		9.2241	96.3029	101.235
						9.26657	86.3033	89.3685		9.2574	102.723	97.4856
						9.29991	95.8926	97.3123		9.2907	100.583	86.2373
						9.33324	91.098	95.3264		9.324	96.3029	88.112
						9.36657	88.7007	103.27		9.3573	94.1628	103.11
						9.39991	91.098	91.3544		9.3906	92.0228	101.235
						9.43324	83.906	81.4246		9.4239	98.4429	118.108
						9.46657	81.5087	87.3825		9.4572	102.723	112.483
						9.49991	86.3033	85.3965		9.4905	100.583	114.358
						9.53324	93.4953	91.3544		9.5238	94.1628	108.734
						9.56657	103.085	93.3404		9.5571	100.583	103.11
						9.5999	100.687	99.2983		9.5904	92.0228	99.3603
						9.63324	103.085	105.256		9.6237	94.1628	106.859
						9.66657	100.687	99.2983		9.657	92.0228	104.984
						9.6999	98.2899	89.3685		9.6903	89.8827	97.4856
						9.73324	105.482	93.3404		9.7236	92.0228	97.4856
						9.76657	112.674	85.3965		9.7569	92.0228	99.3603
						9.7999	79.1114	85.3965		9.7902	89.8827	101.235
						9.83324	81.5087	87.3825		9.8235	89.8827	123.732
						9.86657	76.7141	105.256		9.8568	83.4625	110.609
						9.8999	74.3168	91.3544		9.8901	79.1824	108.734
						9.93323	76.7141	97.3123		9.9234	77.0423	110.609
						9.96657	74.3168	103.27		9.9567	77.0423	116.233
						9.9999	74.3168	105.256		9.99	81.3224	114.358
						10.0332	76.7141	97.3123		10.0233	81.3224	116.233
						10.0666	76.7141	115.186		10.0566	89.8827	97.4856
						10.0999	91.098	113.2		10.0899	92.0228	103.11
						10.1332	95.8926	115.186		10.1232	98.4429	118.108
						10.1666	88.7007	117.172		10.1565	92.0228	110.609
						10.1999	83.906	97.3123		10.1898	89.8827	116.233
						10.2332	81.5087	93.3404		10.2231	89.8827	114.358
						10.2666	83.906	103.27		10.2564	89.8827	104.984
						10.2999	81.5087	99.2983		10.2897	94.1628	103.11
						10.3332	91.098	115.186		10.323	89.8827	114.358
						10.3666	103.085	115.186		10.3563	92.0228	110.609
						10.3999	98.2899	111.214		10.3896	85.6026	101.235
						10.4332	98.2899	105.256		10.4229	87.7426	118.108
						10.4666	93.4953	109.228		10.4562	81.3224	127.481
						10.4999	100.687	109.228		10.4895	79.1824	134.98
						10.5332	98.2899	107.242		10.5228	81.3224	131.231
						10.5666	98.2899	113.2		10.5561	83.4625	119.982
						10.5999	105.482	97.3123		10.5894	81.3224	123.732
						10.6332	98.2899	105.256		10.6227	81.3224	127.481
						10.6666	88.7007	99.2983		10.656	79.1824	121.857
						10.6999	88.7007	85.3965		10.6893	79.1824	116.233
						10.7332	98.2899	85.3965		10.7226	79.1824	114.358
						10.7666	93.4953	89.3685		10.7559	79.1824	110.609
						10.7999	95.8926	83.4106		10.7892	85.6026	110.609
						10.8332	95.8926	81.4246		10.8225	87.7426	118.108
						10.8666	93.4953	73.4807		10.8558	89.8827	121.857
						10.8999	110.276	75.4667		10.8891	94.1628	133.105
						10.9332	95.8926	87.3825		10.9224	98.4429	131.231
						10.9666	95.8926	81.4246		10.9557	102.723	136.855
						10.9999	93.4953	81.4246		10.989	100.583	123.732
						11.0332	98.2899	81.4246		11.0223	92.0228	127.481
						11.0666	98.2899	77.4527		11.0556	94.1628	119.982
						11.0999	124.66	79.4386		11.0889	96.3029	118.108
						11.1332	122.263	81.4246		11.1222	89.8827	118.108
						11.1666	112.674	75.4667		11.1555	87.7426	116.233
						11.1999	88.7007	99.2983		11.1888	87.7426	123.732
						11.2332	86.3033	85.3965		11.2221	92.0228	125.606
						11.2666	81.5087	83.4106		11.2554	89.8827	125.606
						11.2999	88.7007	89.3685		11.2887	89.8827	133.105
						11.3332	93.4953	83.4106		11.322	87.7426	125.606
						11.3666	83.906	87.3825		11.3553	85.6026	121.857
						11.3999	95.8926	97.3123		11.3886	87.7426	123.732
						11.4332	93.4953	89.3685		11.4219	87.7426	127.481
						11.4666	107.879	89.3685		11.4552	94.1628	123.732
						11.4999	100.687	101.284		11.4885	89.8827	118.108
						11.5332	107.879	101.284		11.5218	89.8827	125.606
						11.5666	95.8926	101.284		11.5551	104.863	104.984
						11.5999	110.276	93.3404		11.5884	100.583	97.4856
						11.6332	95.8926	103.27		11.6217	107.003	106.859
						11.6666	110.276	101.284		11.655	107.003	112.483
						11.6999	98.2899	107.242		11.6883	104.863	112.483
						11.7332	100.687	103.27		11.7216	102.723	112.483
						11.7665	81.5087	109.228		11.7549	104.863	106.859
						11.7999	98.2899	97.3123		11.7882	102.723	110.609
						11.8332	103.085	95.3264		11.8215	98.4429	112.483
						11.8665	110.276	91.3544		11.8548	94.1628	125.606
						11.8999	122.263	75.4667		11.8881	94.1628	112.483
						11.9332	117.468	81.4246		11.9214	102.723	106.859
						11.9665	107.879	83.4106		11.9547	104.863	116.233
						11.9999	129.455	87.3825		11.988	102.723	103.11
						12.0332	129.455	75.4667		12.0213	98.4429	97.4856
						12.0665	122.263	79.4386		12.0546	94.1628	97.4856
						12.0999	134.25	85.3965		12.0879	96.3029	89.9867
						12.1332	122.263	79.4386		12.1212	96.3029	101.235
						12.1665	100.687	89.3685		12.1545	92.0228	93.7361
						12.1999	107.879	79.4386		12.1878	87.7426	104.984
						12.2332	107.879	75.4667		12.2211	94.1628	106.859
						12.2665	107.879	83.4106		12.2544	87.7426	112.483
						12.2999	98.2899	87.3825		12.2877	85.6026	118.108
						12.3332	98.2899	85.3965		12.321	85.6026	116.233
						12.3665	100.687	91.3544		12.3543	81.3224	114.358
						12.3999	110.276	89.3685		12.3876	83.4625	116.233
						12.4332	119.866	83.4106		12.4209	81.3224	123.732
						12.4665	105.482	89.3685		12.4542	87.7426	125.606
						12.4999	107.879	95.3264		12.4875	87.7426	121.857
						12.5332	107.879	87.3825		12.5208	87.7426	116.233
						12.5665	110.276	91.3544		12.5541	92.0228	129.356
						12.5999	117.468	85.3965		12.5874	83.4625	134.98
						12.6332	127.058	97.3123		12.6207	87.7426	136.855
						12.6665	117.468	95.3264		12.654	83.4625	127.481
						12.6999	95.8926	89.3685		12.6873	94.1628	127.481
						12.7332	91.098	89.3685		12.7206	96.3029	125.606
						12.7665	95.8926	81.4246		12.7539	96.3029	133.105
						12.7999	100.687	85.3965		12.7872	98.4429	127.481
						12.8332	103.085	93.3404		12.8205	100.583	125.606
						12.8665	98.2899	83.4106		12.8538	98.4429	127.481
						12.8999	110.276	101.284		12.8871	98.4429	121.857
						12.9332	107.879	99.2983		12.9204	100.583	123.732
						12.9665	115.071	103.27		12.9537	96.3029	129.356
						12.9999	93.4953	93.3404		12.987	98.4429	131.231
						13.0332	88.7007	99.2983		13.0203	100.583	136.855
						13.0665	112.674	105.256		13.0536	98.4429	112.483
						13.0999	93.4953	113.2		13.0869	92.0228	116.233
						13.1332	86.3033	121.144		13.1202	94.1628	112.483
						13.1665	81.5087	111.214		13.1535	92.0228	118.108
						13.1999	79.1114	93.3404		13.1868	96.3029	127.481
						13.2332	79.1114	89.3685		13.2201	94.1628	133.105
						13.2665	83.906	89.3685		13.2534	98.4429	123.732
						13.2999	86.3033	81.4246		13.2867	98.4429	123.732
						13.3332	93.4953	91.3544		13.32	102.723	119.982
						13.3665	100.687	97.3123		13.3533	94.1628	123.732
						13.3999	98.2899	103.27		13.3866	100.583	116.233
						13.4332	103.085	99.2983		13.4199	102.723	118.108
						13.4665	95.8926	107.242		13.4532	107.003	116.233
						13.4999	95.8926	99.2983		13.4865	98.4429	118.108
						13.5332	91.098	103.27		13.5198	96.3029	112.483
						13.5665	93.4953	95.3264		13.5531	85.6026	104.984
						13.5999	91.098	105.256		13.5864	85.6026	104.984
						13.6332	105.482	93.3404		13.6197	83.4625	104.984
						13.6665	117.468	99.2983		13.653	87.7426	101.235
						13.6999	107.879	91.3544		13.6863	87.7426	99.3603
						13.7332	103.085	95.3264		13.7196	87.7426	110.609
						13.7665	103.085	87.3825		13.7529	85.6026	104.984
						13.7999	112.674	99.2983		13.7862	89.8827	101.235
						13.8332	119.866	107.242		13.8195	87.7426	112.483
						13.8665	115.071	105.256		13.8528	87.7426	116.233
						13.8999	107.879	99.2983		13.8861	83.4625	121.857
						13.9332	110.276	97.3123		13.9194	81.3224	112.483
						13.9665	103.085	109.228		13.9527	81.3224	114.358
						13.9999	103.085	113.2		13.986	87.7426	103.11
						14.0332	98.2899	123.13		14.0193	83.4625	114.358
						14.0665	86.3033	111.214		14.0526	83.4625	116.233
						14.0999	93.4953	123.13		14.0859	83.4625	114.358
						14.1332	105.482	115.186		14.1192	83.4625	106.859
						14.1665	98.2899	99.2983		14.1525	85.6026	116.233
						14.1999	103.085	105.256		14.1858	85.6026	118.108
						14.2332	100.687	111.214		14.2191	81.3224	106.859
						14.2665	112.674	105.256		14.2524	77.0423	112.483
						14.2999	110.276	107.242		14.2857	79.1824	112.483
						14.3332	107.879	113.2		14.319	83.4625	106.859
						14.3665	112.674	109.228		14.3523	87.7426	112.483
						14.3999	98.2899	105.256		14.3856	85.6026	103.11
						14.4332	112.674	103.27		14.4189	85.6026	106.859
						14.4665	103.085	91.3544		14.4522	85.6026	125.606
						14.4999	115.071	97.3123		14.4855	87.7426	121.857
						14.5332	98.2899	99.2983		14.5188	92.0228	133.105
						14.5665	100.687	95.3264		14.5521	92.0228	116.233
						14.5999	103.085	105.256		14.5854	94.1628	119.982
						14.6332	103.085	107.242		14.6187	89.8827	104.984
						14.6665	100.687	105.256		14.652	89.8827	114.358
						14.6999	100.687	95.3264		14.6853	89.8827	118.108
						14.7332	107.879	95.3264		14.7186	92.0228	108.734
						14.7665	95.8926	91.3544		14.7519	89.8827	121.857
						14.7999	100.687	109.228		14.7852	94.1628	121.857
						14.8332	110.276	109.228		14.8185	98.4429	125.606
						14.8665	103.085	97.3123		14.8518	92.0228	125.606
						14.8999	110.276	107.242		14.8851	96.3029	125.606
						14.9332	122.263	109.228		14.9184	94.1628	116.233
						14.9665	110.276	125.116		14.9517	94.1628	125.606
						14.9999	103.085	111.214		14.985	94.1628	133.105
						15.0332	100.687	109.228		15.0183	96.3029	131.231
						15.0665	105.482	117.172		15.0516	94.1628	133.105
						15.0998	95.8926	107.242		15.0849	89.8827	131.231
						15.1332	98.2899	97.3123		15.1182	89.8827	131.231
						15.1665	112.674	81.4246		15.1515	85.6026	127.481
						15.1998	98.2899	79.4386		15.1848	92.0228	136.855
						15.2332	95.8926	77.4527		15.2181	92.0228	125.606
						15.2665	88.7007	83.4106		15.2514	89.8827	118.108
						15.2998	91.098	87.3825		15.2847	85.6026	134.98
						15.3332	88.7007	95.3264		15.318	85.6026	133.105
						15.3665	95.8926	93.3404		15.3513	89.8827	133.105
						15.3998	103.085	91.3544		15.3846	87.7426	127.481
						15.4332	105.482	87.3825		15.4179	89.8827	123.732
						15.4665	119.866	99.2983		15.4512	92.0228	131.231
						15.4998	110.276	91.3544		15.4845	94.1628	136.855
						15.5332	115.071	93.3404		15.5178	94.1628	146.228
						15.5665	110.276	91.3544		15.5511	96.3029	140.604
						15.5998	103.085	93.3404		15.5844	96.3029	136.855
						15.6332	105.482	115.186		15.6177	94.1628	146.228
						15.6665	107.879	113.2		15.651	98.4429	138.729
						15.6998	95.8926	101.284		15.6843	98.4429	134.98
						15.7332	105.482	105.256		15.7176	100.583	127.481
						15.7665	105.482	107.242		15.7509	94.1628	131.231
						15.7998	100.687	119.158		15.7842	92.0228	136.855
						15.8332	112.674	125.116		15.8175	92.0228	131.231
						15.8665	119.866	115.186		15.8508	96.3029	144.354
						15.8998	112.674	115.186		15.8841	98.4429	138.729
						15.9332	107.879	113.2		15.9174	100.583	134.98
						15.9665	98.2899	113.2		15.9507	94.1628	144.354
						15.9998	103.085	111.214		15.984	94.1628	131.231
						16.0332	98.2899	105.256		16.0173	94.1628	138.729
						16.0665	95.8926	95.3264		16.0506	92.0228	112.483
						16.0998	105.482	101.284		16.0839	98.4429	108.734
						16.1332	98.2899	103.27		16.1172	96.3029	116.233
						16.1665	110.276	109.228		16.1505	81.3224	114.358
						16.1998	81.5087	105.256		16.1838	81.3224	106.859
						16.2332	86.3033	107.242		16.2171	87.7426	112.483
						16.2665	83.906	109.228		16.2504	85.6026	116.233
						16.2998	81.5087	97.3123		16.2837	87.7426	110.609
						16.3332	83.906	97.3123		16.317	85.6026	119.982
						16.3665	86.3033	93.3404		16.3503	89.8827	127.481
						16.3998	86.3033	89.3685		16.3836	87.7426	129.356
						16.4332	91.098	91.3544		16.4169	87.7426	129.356
						16.4665	98.2899	97.3123		16.4502	89.8827	125.606
						16.4998	83.906	93.3404		16.4835	92.0228	121.857
						16.5332	81.5087	87.3825		16.5168	89.8827	125.606
						16.5665	100.687	97.3123		16.5501	89.8827	121.857
						16.5998	105.482	97.3123		16.5834	87.7426	116.233
						16.6332	103.085	101.284		16.6167	85.6026	123.732
						16.6665	93.4953	97.3123		16.65	85.6026	121.857
						16.6998	76.7141	93.3404		16.6833	79.1824	131.231
						16.7332	81.5087	103.27		16.7166	81.3224	134.98
						16.7665	93.4953	93.3404		16.7499	87.7426	131.231
						16.7998	86.3033	93.3404		16.7832	87.7426	129.356
						16.8332	91.098	105.256		16.8165	98.4429	131.231
						16.8665	91.098	99.2983		16.8498	96.3029	127.481
						16.8998	98.2899	97.3123		16.8831	96.3029	129.356
						16.9332	98.2899	115.186		16.9164	102.723	134.98
						16.9665	93.4953	105.256		16.9497	98.4429	125.606
						16.9998	88.7007	101.284		16.983	98.4429	133.105
						17.0332	81.5087	99.2983		17.0163	96.3029	131.231
						17.0665	95.8926	97.3123		17.0496	83.4625	121.857
						17.0998	81.5087	95.3264		17.0829	81.3224	123.732
						17.1332	91.098	103.27		17.1162	83.4625	129.356
						17.1665	74.3168	99.2983		17.1495	85.6026	133.105
						17.1998	83.906	91.3544		17.1828	87.7426	123.732
						17.2332	88.7007	83.4106		17.2161	92.0228	123.732
						17.2665	79.1114	81.4246		17.2494	89.8827	118.108
						17.2998	71.9195	85.3965		17.2827	96.3029	110.609
						17.3332	83.906	91.3544		17.316	92.0228	112.483
						17.3665	91.098	91.3544		17.3493	96.3029	121.857
						17.3998	95.8926	95.3264		17.3826	98.4429	114.358
						17.4332	103.085	89.3685		17.4159	92.0228	97.4856
						17.4665	105.482	105.256		17.4492	87.7426	93.7361
						17.4998	110.276	101.284		17.4825	89.8827	104.984
						17.5332	115.071	113.2		17.5158	92.0228	110.609
						17.5665	105.482	99.2983		17.5491	89.8827	119.982
						17.5998	100.687	107.242		17.5824	87.7426	123.732
						17.6332	98.2899	109.228		17.6157	87.7426	112.483
						17.6665	98.2899	111.214		17.649	94.1628	110.609
						17.6998	86.3033	85.3965		17.6823	94.1628	114.358
						17.7332	71.9195	87.3825		17.7156	94.1628	118.108
						17.7665	74.3168	93.3404		17.7489	96.3029	121.857
						17.7998	79.1114	95.3264		17.7822	92.0228	123.732
						17.8332	79.1114	97.3123		17.8155	98.4429	118.108
						17.8665	95.8926	101.284		17.8488	96.3029	119.982
						17.8998	93.4953	99.2983		17.8821	96.3029	114.358
						17.9332	105.482	91.3544		17.9154	87.7426	119.982
						17.9665	95.8926	91.3544		17.9487	92.0228	127.481
						17.9998	93.4953	91.3544		17.982	89.8827	123.732
						18.0332	98.2899	85.3965		18.0153	89.8827	121.857
						18.0665	103.085	85.3965		18.0486	92.0228	129.356
						18.0998	100.687	83.4106		18.0819	92.0228	129.356
						18.1332	91.098	77.4527		18.1152	87.7426	134.98
						18.1665	93.4953	83.4106		18.1485	85.6026	131.231
						18.1998	88.7007	85.3965		18.1818	81.3224	133.105
						18.2332	86.3033	83.4106		18.2151	83.4625	133.105
						18.2665	95.8926	83.4106		18.2484	87.7426	134.98
						18.2998	76.7141	85.3965		18.2817	94.1628	133.105
						18.3331	86.3033	83.4106		18.315	94.1628	119.982
						18.3665	81.5087	89.3685		18.3483	89.8827	125.606
						18.3998	88.7007	89.3685		18.3816	89.8827	133.105
						18.4331	88.7007	91.3544		18.4149	89.8827	138.729
						18.4665	95.8926	97.3123		18.4482	92.0228	127.481
						18.4998	93.4953	93.3404		18.4815	96.3029	127.481
						18.5331	86.3033	91.3544		18.5148	100.583	140.604
						18.5665	88.7007	97.3123		18.5481	92.0228	116.233
						18.5998	83.906	95.3264		18.5814	92.0228	114.358
						18.6331	91.098	91.3544		18.6147	87.7426	119.982
						18.6665	103.085	83.4106		18.648	83.4625	110.609
						18.6998	79.1114	81.4246		18.6813	81.3224	114.358
						18.7331	79.1114	87.3825		18.7146	83.4625	119.982
						18.7665	88.7007	89.3685		18.7479	81.3224	131.231
						18.7998	93.4953	91.3544		18.7812	79.1824	133.105
						18.8331	86.3033	93.3404		18.8145	83.4625	138.729
						18.8665	88.7007	91.3544		18.8478	89.8827	136.855
						18.8998	91.098	85.3965		18.8811	92.0228	131.231
						18.9331	93.4953	87.3825		18.9144	92.0228	134.98
						18.9665	83.906	95.3264		18.9477	98.4429	131.231
						18.9998	69.5221	87.3825		18.981	96.3029	123.732
						19.0331	83.906	83.4106		19.0143	96.3029	125.606
						19.0665	71.9195	93.3404		19.0476	87.7426	121.857
						19.0998	83.906	89.3685		19.0809	94.1628	127.481
						19.1331	81.5087	101.284		19.1142	96.3029	134.98
						19.1665	81.5087	91.3544		19.1475	94.1628	131.231
						19.1998	71.9195	97.3123		19.1808	89.8827	121.857
						19.2331	64.7275	99.2983		19.2141	94.1628	129.356
						19.2665	59.9329	91.3544		19.2474	94.1628	131.231
						19.2998	57.5356	87.3825		19.2807	87.7426	146.228
						19.3331	81.5087	97.3123		19.314	96.3029	149.978
						19.3665	76.7141	97.3123		19.3473	92.0228	138.729
						19.3998	71.9195	97.3123		19.3806	94.1628	131.231
						19.4331	76.7141	105.256		19.4139	89.8827	136.855
						19.4665	86.3033	109.228		19.4472	89.8827	134.98
						19.4998	69.5221	109.228		19.4805	89.8827	138.729
						19.5331	67.1248	107.242		19.5138	98.4429	142.479
						19.5665	76.7141	91.3544		19.5471	94.1628	129.356
						19.5998	86.3033	97.3123		19.5804	98.4429	127.481
						19.6331	83.906	89.3685		19.6137	96.3029	118.108
						19.6665	86.3033	85.3965		19.647	94.1628	123.732
						19.6998	76.7141	79.4386		19.6803	94.1628	136.855
						19.7331	83.906	79.4386		19.7136	104.863	134.98
						19.7665	79.1114	77.4527		19.7469	98.4429	142.479
						19.7998	79.1114	91.3544		19.7802	96.3029	144.354
						19.8331	83.906	89.3685		19.8135	96.3029	142.479
						19.8665	88.7007	83.4106		19.8468	92.0228	140.604
						19.8998	81.5087	83.4106		19.8801	83.4625	153.727
						19.9331	83.906	99.2983		19.9134	85.6026	148.103
						19.9665	76.7141	99.2983		19.9467	85.6026	157.477
						19.9998	83.906	97.3123		19.98	85.6026	149.978
						20.0331	81.5087	107.242		20.0133	92.0228	161.226
						20.0665	76.7141	105.256		20.0466	96.3029	148.103
						20.0998	69.5221	105.256		20.0799	92.0228	148.103
						20.1331	74.3168	99.2983		20.1132	89.8827	149.978
						20.1665	69.5221	111.214		20.1465	79.1824	146.228
						20.1998	50.3436	83.4106		20.1798	79.1824	149.978
						20.2331	64.7275	79.4386		20.2131	72.7622	148.103
						20.2665	74.3168	85.3965		20.2464	70.6221	146.228
						20.2998	69.5221	81.4246		20.2797	77.0423	153.727
						20.3331	71.9195	83.4106		20.313	77.0423	153.727
						20.3665	67.1248	81.4246		20.3463	81.3224	153.727
						20.3998	76.7141	83.4106		20.3796	83.4625	151.853
						20.4331	74.3168	83.4106		20.4129	85.6026	161.226
						20.4665	86.3033	83.4106		20.4462	79.1824	161.226
						20.4998	79.1114	89.3685		20.4795	81.3224	144.354
						20.5331	79.1114	89.3685		20.5128	77.0423	148.103
						20.5665	76.7141	97.3123		20.5461	77.0423	144.354
						20.5998	100.687	85.3965		20.5794	81.3224	142.479
						20.6331	100.687	89.3685		20.6127	83.4625	146.228
						20.6665	88.7007	95.3264		20.646	85.6026	142.479
						20.6998	81.5087	77.4527		20.6793	81.3224	149.978
						20.7331	91.098	75.4667		20.7126	81.3224	142.479
						20.7665	93.4953	75.4667		20.7459	83.4625	142.479
						20.7998	93.4953	77.4527		20.7792	87.7426	140.604
						20.8331	91.098	83.4106		20.8125	94.1628	148.103
						20.8665	88.7007	83.4106		20.8458	85.6026	151.853
						20.8998	91.098	87.3825		20.8791	85.6026	148.103
						20.9331	88.7007	97.3123		20.9124	87.7426	155.602
						20.9665	79.1114	91.3544		20.9457	89.8827	151.853
						20.9998	83.906	91.3544		20.979	85.6026	151.853
						21.0331	88.7007	85.3965		21.0123	83.4625	151.853
						21.0665	91.098	77.4527		21.0456	83.4625	142.479
						21.0998	91.098	83.4106		21.0789	83.4625	148.103
						21.1331	83.906	85.3965		21.1122	85.6026	151.853
						21.1665	91.098	75.4667		21.1455	87.7426	149.978
						21.1998	86.3033	81.4246		21.1788	89.8827	131.231
						21.2331	81.5087	85.3965		21.2121	85.6026	123.732
						21.2665	95.8926	79.4386		21.2454	83.4625	129.356
						21.2998	117.468	75.4667		21.2787	83.4625	136.855
						21.3331	115.071	87.3825		21.312	89.8827	138.729
						21.3665	110.276	91.3544		21.3453	83.4625	134.98
						21.3998	98.2899	87.3825		21.3786	83.4625	138.729
						21.4331	110.276	87.3825		21.4119	81.3224	136.855
						21.4665	107.879	97.3123		21.4452	83.4625	134.98
						21.4998	112.674	75.4667		21.4785	89.8827	127.481
						21.5331	124.66	77.4527		21.5118	92.0228	129.356
						21.5665	103.085	71.4948		21.5451	100.583	110.609
						21.5998	95.8926	83.4106		21.5784	96.3029	114.358
						21.6331	98.2899	87.3825		21.6117	98.4429	134.98
						21.6665	86.3033	91.3544		21.645	96.3029	125.606
						21.6998	83.906	77.4527		21.6783	92.0228	133.105
						21.7331	79.1114	75.4667		21.7116	89.8827	138.729
						21.7664	81.5087	69.5088		21.7449	85.6026	125.606
						21.7998	83.906	73.4807		21.7782	83.4625	131.231
						21.8331	81.5087	81.4246		21.8115	85.6026	131.231
						21.8664	81.5087	89.3685		21.8448	85.6026	142.479
						21.8998	86.3033	77.4527		21.8781	83.4625	134.98
						21.9331	93.4953	87.3825		21.9114	83.4625	138.729
						21.9664	91.098	83.4106		21.9447	81.3224	138.729
						21.9998	86.3033	89.3685		21.978	87.7426	140.604
						22.0331	91.098	87.3825		22.0113	87.7426	140.604
						22.0664	88.7007	83.4106		22.0446	96.3029	127.481
						22.0998	95.8926	75.4667		22.0779	94.1628	118.108
						22.1331	100.687	77.4527		22.1112	92.0228	127.481
						22.1664	105.482	75.4667		22.1445	96.3029	116.233
						22.1998	119.866	49.6491		22.1778	96.3029	114.358
						22.2331	110.276	57.593		22.2111	87.7426	116.233
						22.2664	119.866	67.5228		22.2444	94.1628	123.732
						22.2998	119.866	71.4948		22.2777	92.0228	116.233
						22.3331	122.263	79.4386		22.311	94.1628	114.358
						22.3664	107.879	71.4948		22.3443	96.3029	129.356
						22.3998	93.4953	67.5228		22.3776	100.583	134.98
						22.4331	86.3033	83.4106		22.4109	102.723	121.857
						22.4664	74.3168	85.3965		22.4442	102.723	127.481
						22.4998	81.5087	79.4386		22.4775	98.4429	134.98
						22.5331	79.1114	69.5088		22.5108	102.723	148.103
						22.5664	93.4953	79.4386		22.5441	89.8827	116.233
						22.5998	86.3033	97.3123		22.5774	89.8827	118.108
						22.6331	98.2899	93.3404		22.6107	85.6026	119.982
						22.6664	110.276	91.3544		22.644	85.6026	123.732
						22.6998	100.687	83.4106		22.6773	92.0228	118.108
						22.7331	107.879	81.4246		22.7106	96.3029	125.606
						22.7664	98.2899	85.3965		22.7439	94.1628	129.356
						22.7998	93.4953	79.4386		22.7772	92.0228	136.855
						22.8331	98.2899	91.3544		22.8105	94.1628	144.354
						22.8664	88.7007	79.4386		22.8438	92.0228	138.729
						22.8998	79.1114	85.3965		22.8771	94.1628	144.354
						22.9331	91.098	75.4667		22.9104	87.7426	140.604
						22.9664	86.3033	79.4386		22.9437	94.1628	140.604
						22.9998	98.2899	87.3825		22.977	89.8827	148.103
						23.0331	86.3033	81.4246		23.0103	87.7426	140.604
						23.0664	95.8926	87.3825		23.0436	87.7426	112.483
						23.0998	98.2899	83.4106		23.0769	85.6026	125.606
						23.1331	103.085	87.3825		23.1102	85.6026	121.857
						23.1664	103.085	93.3404		23.1435	87.7426	127.481
						23.1998	93.4953	93.3404		23.1768	92.0228	125.606
						23.2331	100.687	87.3825		23.2101	92.0228	129.356
						23.2664	110.276	97.3123		23.2434	92.0228	123.732
						23.2998	110.276	107.242		23.2767	94.1628	127.481
						23.3331	110.276	111.214		23.31	92.0228	129.356
						23.3664	117.468	113.2		23.3433	85.6026	136.855
						23.3998	115.071	101.284		23.3766	83.4625	136.855
						23.4331	103.085	107.242		23.4099	83.4625	149.978
						23.4664	107.879	105.256		23.4432	83.4625	140.604
						23.4998	105.482	103.27		23.4765	79.1824	134.98
						23.5331	105.482	99.2983		23.5098	83.4625	136.855
						23.5664	112.674	93.3404		23.5431	87.7426	131.231
						23.5998	107.879	93.3404		23.5764	89.8827	134.98
						23.6331	103.085	91.3544		23.6097	83.4625	127.481
						23.6664	103.085	99.2983		23.643	89.8827	127.481
						23.6998	95.8926	83.4106		23.6763	87.7426	119.982
						23.7331	107.879	79.4386		23.7096	94.1628	131.231
						23.7664	100.687	83.4106		23.7429	100.583	125.606
						23.7998	117.468	83.4106		23.7762	98.4429	123.732
						23.8331	110.276	85.3965		23.8095	92.0228	125.606
						23.8664	115.071	91.3544		23.8428	94.1628	121.857
						23.8998	119.866	85.3965		23.8761	94.1628	125.606
						23.9331	110.276	87.3825		23.9094	96.3029	134.98
						23.9664	105.482	85.3965		23.9427	100.583	129.356
						23.9998	98.2899	91.3544		23.976	98.4429	131.231
						24.0331	93.4953	89.3685		24.0093	96.3029	136.855
						24.0664	93.4953	97.3123		24.0426	89.8827	103.11
						24.0998	100.687	95.3264		24.0759	87.7426	108.734
						24.1331	98.2899	89.3685		24.1092	83.4625	110.609
						24.1664	100.687	105.256		24.1425	89.8827	110.609
						24.1998	83.906	103.27		24.1758	83.4625	112.483
						24.2331	83.906	103.27		24.2091	85.6026	110.609
						24.2664	86.3033	101.284		24.2424	87.7426	103.11
						24.2998	93.4953	105.256		24.2757	92.0228	103.11
						24.3331	88.7007	105.256		24.309	94.1628	114.358
						24.3664	86.3033	99.2983		24.3423	89.8827	103.11
						24.3998	86.3033	93.3404		24.3756	83.4625	103.11
						24.4331	95.8926	83.4106		24.4089	81.3224	112.483
						24.4664	88.7007	77.4527		24.4422	92.0228	110.609
						24.4998	91.098	75.4667		24.4755	98.4429	123.732
						24.5331	86.3033	73.4807		24.5088	98.4429	123.732
						24.5664	98.2899	81.4246		24.5421	92.0228	118.108
						24.5998	98.2899	89.3685		24.5754	87.7426	118.108
						24.6331	88.7007	91.3544		24.6087	89.8827	129.356
						24.6664	83.906	101.284		24.642	94.1628	131.231
						24.6998	76.7141	109.228		24.6753	79.1824	140.604
						24.7331	86.3033	119.158		24.7086	81.3224	133.105
						24.7664	93.4953	105.256		24.7419	83.4625	123.732
						24.7998	86.3033	109.228		24.7752	87.7426	125.606
						24.8331	91.098	105.256		24.8085	81.3224	129.356
						24.8664	93.4953	91.3544		24.8418	87.7426	134.98
						24.8998	88.7007	83.4106		24.8751	100.583	134.98
						24.9331	91.098	83.4106		24.9084	94.1628	133.105
						24.9664	95.8926	83.4106		24.9417	94.1628	123.732
						24.9997	86.3033	95.3264		24.975	92.0228	131.231
						25.0331	81.5087	95.3264		25.0083	94.1628	138.729
						25.0664	86.3033	101.284		25.0416	92.0228	121.857
						25.0997	95.8926	97.3123		25.0749	89.8827	123.732
						25.1331	95.8926	99.2983		25.1082	87.7426	125.606
						25.1664	98.2899	95.3264		25.1415	89.8827	123.732
						25.1997	83.906	103.27		25.1748	81.3224	121.857
						25.2331	91.098	103.27		25.2081	85.6026	123.732
						25.2664	83.906	113.2		25.2414	83.4625	119.982
						25.2997	83.906	115.186		25.2747	83.4625	118.108
						25.3331	81.5087	111.214		25.308	83.4625	127.481
						25.3664	83.906	111.214		25.3413	79.1824	123.732
						25.3997	86.3033	115.186		25.3746	79.1824	134.98
						25.4331	95.8926	113.2		25.4079	74.9022	129.356
						25.4664	93.4953	107.242		25.4412	81.3224	136.855
						25.4997	105.482	105.256		25.4745	85.6026	131.231
						25.5331	103.085	113.2		25.5078	83.4625	140.604
						25.5664	112.674	123.13		25.5411	89.8827	127.481
						25.5997	110.276	109.228		25.5744	81.3224	133.105
						25.6331	107.879	109.228		25.6077	83.4625	131.231
						25.6664	115.071	109.228		25.641	85.6026	133.105
						25.6997	95.8926	85.3965		25.6743	77.0423	142.479
						25.7331	100.687	95.3264		25.7076	85.6026	138.729
						25.7664	95.8926	89.3685		25.7409	87.7426	144.354
						25.7997	95.8926	95.3264		25.7742	89.8827	134.98
						25.8331	98.2899	101.284		25.8075	89.8827	133.105
						25.8664	88.7007	107.242		25.8408	89.8827	121.857
						25.8997	103.085	105.256		25.8741	85.6026	129.356
						25.9331	98.2899	105.256		25.9074	87.7426	116.233
						25.9664	117.468	105.256		25.9407	94.1628	119.982
						25.9997	117.468	89.3685		25.974	100.583	125.606
						26.0331	129.455	89.3685		26.0073	96.3029	123.732
						26.0664	112.674	83.4106		26.0406	96.3029	119.982
						26.0997	105.482	87.3825		26.0739	92.0228	119.982
						26.1331	105.482	91.3544		26.1072	102.723	119.982
						26.1664	110.276	97.3123		26.1405	98.4429	119.982
						26.1997	115.071	79.4386		26.1738	98.4429	123.732
						26.2331	115.071	83.4106		26.2071	107.003	119.982
						26.2664	112.674	85.3965		26.2404	102.723	129.356
						26.2997	107.879	87.3825		26.2737	104.863	127.481
						26.3331	105.482	87.3825		26.307	107.003	112.483
						26.3664	110.276	93.3404		26.3403	111.283	114.358
						26.3997	95.8926	89.3685		26.3736	107.003	121.857
						26.4331	100.687	91.3544		26.4069	102.723	119.982
						26.4664	105.482	97.3123		26.4402	113.423	121.857
						26.4997	105.482	95.3264		26.4735	115.563	136.855
						26.5331	110.276	101.284		26.5068	104.863	144.354
						26.5664	119.866	103.27		26.5401	100.583	112.483
						26.5997	117.468	99.2983		26.5734	98.4429	116.233
						26.6331	117.468	99.2983		26.6067	102.723	116.233
						26.6664	110.276	95.3264		26.64	98.4429	133.105
						26.6997	100.687	87.3825		26.6733	102.723	131.231
						26.7331	95.8926	87.3825		26.7066	100.583	142.479
						26.7664	93.4953	89.3685		26.7399	102.723	125.606
						26.7997	103.085	91.3544		26.7732	102.723	131.231
						26.8331	98.2899	93.3404		26.8065	92.0228	131.231
						26.8664	105.482	93.3404		26.8398	92.0228	123.732
						26.8997	98.2899	89.3685		26.8731	92.0228	123.732
						26.9331	103.085	95.3264		26.9064	87.7426	129.356
						26.9664	98.2899	99.2983		26.9397	89.8827	119.982
						26.9997	103.085	97.3123		26.973	98.4429	127.481
						27.0331	98.2899	91.3544		27.0063	94.1628	142.479
						27.0664	88.7007	95.3264		27.0396	100.583	133.105
						27.0997	95.8926	101.284		27.0729	100.583	131.231
						27.1331	107.879	105.256		27.1062	98.4429	125.606
						27.1664	124.66	97.3123		27.1395	96.3029	127.481
						27.1997	100.687	83.4106		27.1728	92.0228	131.231
						27.2331	93.4953	83.4106		27.2061	94.1628	125.606
						27.2664	98.2899	85.3965		27.2394	96.3029	118.108
						27.2997	103.085	87.3825		27.2727	98.4429	133.105
						27.3331	107.879	89.3685		27.306	94.1628	131.231
						27.3664	112.674	91.3544		27.3393	92.0228	121.857
						27.3997	119.866	101.284		27.3726	92.0228	123.732
						27.4331	131.852	111.214		27.4059	85.6026	127.481
						27.4664	115.071	113.2		27.4392	92.0228	127.481
						27.4997	112.674	109.228		27.4725	87.7426	129.356
						27.5331	124.66	115.186		27.5058	83.4625	133.105
						27.5664	100.687	119.158		27.5391	87.7426	118.108
						27.5997	103.085	115.186		27.5724	87.7426	121.857
						27.6331	107.879	117.172		27.6057	85.6026	123.732
						27.6664	110.276	123.13		27.639	85.6026	121.857
						27.6997	95.8926	91.3544		27.6723	89.8827	114.358
						27.7331	95.8926	107.242		27.7056	102.723	129.356
						27.7664	105.482	101.284		27.7389	107.003	134.98
						27.7997	105.482	97.3123		27.7722	104.863	129.356
						27.8331	100.687	97.3123		27.8055	102.723	129.356
						27.8664	98.2899	103.27		27.8388	104.863	133.105
						27.8997	93.4953	109.228		27.8721	107.003	136.855
						27.9331	103.085	105.256		27.9054	109.143	136.855
						27.9664	100.687	111.214		27.9387	104.863	133.105
						27.9997	122.263	109.228		27.972	100.583	134.98
						28.0331	127.058	121.144		28.0053	104.863	149.978
						28.0664	107.879	119.158		28.0386	100.583	146.228
						28.0997	112.674	113.2		28.0719	96.3029	125.606
						28.1331	117.468	109.228		28.1052	98.4429	125.606
						28.1664	105.482	109.228		28.1385	100.583	125.606
						28.1997	86.3033	111.214		28.1718	96.3029	131.231
						28.2331	93.4953	113.2		28.2051	111.283	142.479
						28.2664	93.4953	109.228		28.2384	102.723	133.105
						28.2997	100.687	99.2983		28.2717	98.4429	133.105
						28.3331	105.482	93.3404		28.305	102.723	138.729
						28.3664	100.687	95.3264		28.3383	104.863	136.855
						28.3997	107.879	83.4106		28.3716	102.723	140.604
						28.433	107.879	89.3685		28.4049	98.4429	131.231
						28.4664	112.674	95.3264		28.4382	96.3029	134.98
						28.4997	98.2899	91.3544		28.4715	96.3029	127.481
						28.533	100.687	95.3264		28.5048	92.0228	127.481
						28.5664	105.482	103.27		28.5381	85.6026	116.233
						28.5997	100.687	111.214		28.5714	85.6026	121.857
						28.633	100.687	103.27		28.6047	87.7426	114.358
						28.6664	112.674	101.284		28.638	94.1628	119.982
						28.6997	83.906	95.3264		28.6713	94.1628	119.982
						28.733	88.7007	93.3404		28.7046	94.1628	118.108
						28.7664	88.7007	95.3264		28.7379	94.1628	119.982
						28.7997	83.906	101.284		28.7712	94.1628	133.105
						28.833	79.1114	95.3264		28.8045	85.6026	136.855
						28.8664	88.7007	93.3404		28.8378	87.7426	144.354
						28.8997	86.3033	93.3404		28.8711	87.7426	149.978
						28.933	79.1114	99.2983		28.9044	89.8827	142.479
						28.9664	93.4953	97.3123		28.9377	98.4429	131.231
						28.9997	88.7007	91.3544		28.971	96.3029	146.228
						29.033	91.098	93.3404		29.0043	96.3029	144.354
						29.0664	86.3033	87.3825		29.0376	94.1628	140.604
						29.0997	88.7007	85.3965		29.0709	94.1628	127.481
						29.133	91.098	81.4246		29.1042	98.4429	142.479
						29.1664	86.3033	101.284		29.1375	89.8827	142.479
						29.1997	81.5087	97.3123		29.1708	89.8827	142.479
						29.233	88.7007	93.3404		29.2041	89.8827	146.228
						29.2664	95.8926	91.3544		29.2374	89.8827	148.103
						29.2997	76.7141	93.3404		29.2707	94.1628	148.103
								101.284		29.304	92.0228	153.727
								105.256		29.3373	92.0228	161.226
								103.27		29.3706	92.0228	149.978
								113.2		29.4039	100.583	155.602
								109.228		29.4372	92.0228	157.477
								107.242		29.4705	89.8827	163.101
								117.172		29.5038	89.8827	153.727
								105.256		29.5371	96.3029	166.85
								99.2983		29.5704	98.4429	161.226
								107.242		29.6037	92.0228	163.101
								109.228		29.637	92.0228	163.101
								105.256		29.6703	89.8827	159.351
								93.3404		29.7036	92.0228	172.475
								97.3123		29.7369	92.0228	168.725
								103.27		29.7702	92.0228	174.349
								91.3544		29.8035	96.3029	168.725
								97.3123		29.8368	96.3029	178.099
								91.3544		29.8701	98.4429	164.976
								91.3544		29.9034	96.3029	164.976
								89.3685		29.9367	100.583	166.85
								101.284		29.97	100.583	166.85
								107.242		30.0033	92.0228	163.101
								99.2983		30.0366	85.6026	159.351
								109.228		30.0699	87.7426	153.727
								99.2983		30.1032	83.4625	153.727
								103.27		30.1365	87.7426	157.477
								87.3825		30.1698	83.4625	161.226
								95.3264		30.2031	85.6026	166.85
								101.284		30.2364	87.7426	164.976
								85.3965		30.2697	87.7426	174.349
								89.3685		30.303	89.8827	163.101
								87.3825		30.3363	94.1628	170.6
								97.3123		30.3696	100.583	172.475
								93.3404		30.4029	98.4429	181.848
								101.284		30.4362	92.0228	168.725
								97.3123		30.4695	92.0228	178.099
								91.3544		30.5028	94.1628	168.725
								101.284		30.5361	89.8827	151.853
								101.284		30.5694	89.8827	155.602
								99.2983		30.6027	92.0228	153.727
								109.228		30.636	96.3029	140.604
								85.3965		30.6693	89.8827	148.103
								87.3825		30.7026	89.8827	153.727
								89.3685		30.7359	98.4429	153.727
								77.4527		30.7692	98.4429	170.6
								85.3965		30.8025	100.583	163.101
								95.3264		30.8358	102.723	161.226
								89.3685		30.8691	96.3029	157.477
								87.3825		30.9024	94.1628	149.978
								109.228		30.9357	89.8827	140.604
								103.27		30.969	98.4429	134.98
								107.242		31.0023	98.4429	127.481
								101.284		31.0356	81.3224	123.732
								93.3404		31.0689	81.3224	121.857
								97.3123		31.1022	77.0423	125.606
								111.214		31.1355	81.3224	123.732
								101.284		31.1688	87.7426	136.855
								103.27		31.2021	87.7426	136.855
								101.284		31.2354	92.0228	138.729
								85.3965		31.2687	98.4429	138.729
										31.302	96.3029	134.98
										31.3353	98.4429	131.231
										31.3686	89.8827	133.105
										31.4019	94.1628	127.481
										31.4352	87.7426	127.481
										31.4685	94.1628	140.604
										31.5018	94.1628	149.978
										31.5351	104.863	138.729
										31.5684	107.003	148.103
										31.6017	96.3029	148.103
										31.635	98.4429	146.228
										31.6683	94.1628	148.103
										31.7016	89.8827	146.228
										31.7349	89.8827	144.354
										31.7682	89.8827	144.354
										31.8015	89.8827	151.853
										31.8348	98.4429	153.727
										31.8681	92.0228	153.727
										31.9014	94.1628	161.226
										31.9347	96.3029	163.101
										31.968	96.3029	161.226
										32.0013	87.7426	159.351
										32.0346	102.723	138.729
										32.0679	102.723	136.855
										32.1012	100.583	142.479
										32.1345	98.4429	140.604
										32.1678	96.3029	151.853
										32.2011	83.4625	148.103
										32.2344	83.4625	138.729
										32.2677	85.6026	134.98
										32.301	87.7426	148.103
										32.3343	79.1824	148.103
										32.3676	77.0423	149.978
										32.4009	83.4625	149.978
										32.4342	81.3224	140.604
										32.4675	77.0423	157.477
										32.5008	89.8827	153.727
										32.5341	85.6026	138.729
										32.5674	87.7426	146.228
										32.6007	87.7426	148.103
										32.634	87.7426	159.351
										32.6673	83.4625	163.101
										32.7006	87.7426	166.85
										32.7339	89.8827	157.477
										32.7672	92.0228	151.853
										32.8005	96.3029	153.727
										32.8338	94.1628	161.226
										32.8671	100.583	170.6
										32.9004	96.3029	157.477
										32.9337	94.1628	170.6
										32.967	98.4429	161.226
										33.0003	92.0228	146.228
										33.0336	92.0228	149.978
										33.0669	94.1628	148.103
										33.1002	96.3029	155.602
										33.1335	102.723	163.101
										33.1668	98.4429	164.976
										33.2001	87.7426	168.725
										33.2334	89.8827	172.475
										33.2667	94.1628	159.351
										33.3	89.8827	179.973
										33.3333	98.4429	168.725
										33.3666	102.723	159.351
										33.3999	100.583	159.351
										33.4332	98.4429	157.477
										33.4665	92.0228	166.85
										33.4998	96.3029	159.351
										33.5331	104.863	148.103
										33.5664	102.723	146.228
										33.5997	104.863	148.103
										33.633	102.723	148.103
										33.6663	100.583	142.479
										33.6996	102.723	146.228
										33.7329	104.863	136.855
										33.7662	102.723	148.103
										33.7995	89.8827	155.602
										33.8328	96.3029	151.853
										33.8661	92.0228	172.475
										33.8994	94.1628	157.477
										33.9327	89.8827	153.727
										33.966	94.1628	153.727
										33.9993	98.4429	161.226
										34.0326	98.4429	138.729
										34.0659	92.0228	140.604
										34.0992	92.0228	148.103
										34.1325	89.8827	151.853
										34.1658	85.6026	161.226
										34.1991	92.0228	155.602
										34.2324	92.0228	142.479
										34.2657	96.3029	133.105
										34.299	89.8827	149.978
										34.3323	92.0228	144.354
										34.3656	85.6026	148.103
										34.3989	89.8827	163.101
										34.4322	79.1824	168.725
										34.4655	81.3224	148.103
										34.4988	81.3224	164.976
										34.5321	96.3029	138.729
										34.5654	96.3029	136.855
										34.5987	96.3029	140.604
										34.632	96.3029	138.729
										34.6653	98.4429	146.228
										34.6986	96.3029	138.729
										34.7319	94.1628	142.479
										34.7652	94.1628	138.729
										34.7985	92.0228	153.727
										34.8318	98.4429	149.978
										34.8651	100.583	149.978
										34.8984	94.1628	159.351
										34.9317	96.3029	155.602
										34.965	96.3029	155.602
										34.9983	92.0228	166.85
										35.0316	96.3029	134.98
										35.0649	87.7426	144.354
										35.0982	87.7426	151.853
										35.1315	89.8827	142.479
										35.1648	89.8827	148.103
										35.1981	85.6026	159.351
										35.2314	83.4625	155.602
										35.2647	87.7426	144.354
										35.298	87.7426	153.727
										35.3313	87.7426	163.101
										35.3646	85.6026	161.226
										35.3979	94.1628	166.85
										35.4312	94.1628	166.85
										35.4645	89.8827	168.725
										35.4978	92.0228	170.6
										35.5311	96.3029	164.976
										35.5644	92.0228	174.349
										35.5977	92.0228	168.725
										35.631	94.1628	183.723
										35.6643	94.1628	181.848
										35.6976	96.3029	166.85
										35.7309	89.8827	178.099
										35.7642	87.7426	166.85
										35.7975	92.0228	181.848
										35.8308	89.8827	191.222
										35.8641	87.7426	176.224
										35.8974	87.7426	174.349
										35.9307	87.7426	181.848
										35.964	81.3224	179.973
										35.9973	81.3224	189.347
										36.0306	81.3224	159.351
										36.0639	81.3224	157.477
										36.0972	83.4625	166.85
										36.1305	87.7426	159.351
										36.1638	87.7426	149.978
										36.1971	89.8827	157.477
										36.2304	89.8827	166.85
										36.2637	89.8827	157.477
										36.297	92.0228	159.351
										36.3303	94.1628	157.477
										36.3636	89.8827	159.351
										36.3969	89.8827	157.477
										36.4302	94.1628	163.101
										36.4635	98.4429	164.976
										36.4968	98.4429	176.224
										36.5301	94.1628	179.973
										36.5634	92.0228	179.973
										36.5967	85.6026	168.725
										36.63	85.6026	168.725
										36.6633	87.7426	174.349
										36.6966	89.8827	166.85
										36.7299	89.8827	159.351
										36.7632	89.8827	166.85
										36.7965	87.7426	161.226
										36.8298	89.8827	161.226
										36.8631	81.3224	157.477
										36.8964	89.8827	153.727
										36.9297	81.3224	146.228
										36.963	77.0423	140.604
										36.9963	79.1824	146.228
										37.0296	85.6026	129.356
										37.0629	87.7426	136.855
										37.0962	89.8827	136.855
										37.1295	89.8827	140.604
										37.1628	92.0228	142.479
										37.1961	85.6026	157.477
										37.2294	81.3224	144.354
										37.2627	81.3224	149.978
										37.296	74.9022	157.477
										37.3293	85.6026	149.978
										37.3626	92.0228	153.727
										37.3959	87.7426	149.978
										37.4292	83.4625	149.978
										37.4625	81.3224	170.6
										37.4958	81.3224	164.976
										37.5291	81.3224	144.354
										37.5624	83.4625	146.228
										37.5957	83.4625	151.853
										37.629	77.0423	157.477
										37.6623	74.9022	146.228
										37.6956	87.7426	151.853
										37.7289	85.6026	151.853
										37.7622	89.8827	133.105
										37.7955	77.0423	151.853
										37.8288	79.1824	163.101
										37.8621	81.3224	155.602
										37.8954	83.4625	161.226
										37.9287	83.4625	146.228
										37.962	83.4625	163.101
										37.9953	85.6026	168.725
										38.0286	77.0423	148.103
										38.0619	79.1824	148.103
										38.0952	77.0423	148.103
										38.1285	83.4625	142.479
										38.1618	79.1824	134.98
										38.1951	83.4625	148.103
										38.2284	85.6026	159.351
										38.2617	87.7426	155.602
										38.295	89.8827	161.226
										38.3283	94.1628	163.101
										38.3616	92.0228	164.976
										38.3949	87.7426	159.351
										38.4282	85.6026	155.602
										38.4615	83.4625	151.853
										38.4948	85.6026	149.978
										38.5281	85.6026	125.606
										38.5614	87.7426	125.606
										38.5947	89.8827	123.732
										38.628	87.7426	129.356
										38.6613	85.6026	133.105
										38.6946	89.8827	138.729
										38.7279	89.8827	140.604
										38.7612	85.6026	134.98
										38.7945	87.7426	136.855
										38.8278	89.8827	148.103
										38.8611	94.1628	163.101
										38.8944	87.7426	161.226
										38.9277	89.8827	161.226
										38.961	92.0228	157.477
										38.9943	83.4625	157.477
										39.0276	87.7426	144.354
										39.0609	89.8827	159.351
										39.0942	94.1628	153.727
										39.1275	96.3029	148.103
										39.1608	98.4429	166.85
										39.1941	100.583	161.226
										39.2274	98.4429	157.477
										39.2607	96.3029	172.475
										39.294	92.0228	172.475
										39.3273	92.0228	163.101
										39.3606	89.8827	164.976
										39.3939	98.4429	151.853
										39.4272	104.863	151.853
										39.4605	102.723	153.727
										39.4938	98.4429	151.853
										39.5271	89.8827	151.853
										39.5604	89.8827	161.226
										39.5937	85.6026	170.6
										39.627	83.4625	163.101
										39.6603	89.8827	166.85
										39.6936	102.723	164.976
										39.7269	94.1628	163.101
										39.7602	96.3029	159.351
										39.7935	100.583	159.351
										39.8268	107.003	153.727
										39.8601	107.003	163.101
										39.8934	107.003	157.477
										39.9267	100.583	159.351
										39.96	100.583	155.602
										39.9933	100.583	163.101
										40.0266	102.723	144.354

## Sheet: Fig. S2
S2A										S2B						S2C							S2D								S2E			S2F
	[Zn]																																		Average Kobs (%max) with AWD
Time (min)	0 uM	6 uM	12 uM	24 uM	48 uM	96 uM	192 uM	384 uM		Lamda	50 uM Zp1	50 uM Zp1 + 300 uM Zn Acetate	50 uM Zp1 + 30 uM TlpD			Lamda	50 uM Zp1 + 50 uM ZnAcetate	50 uM Zp1 + 50 uM TlpD	50 uM Zp1 + 50 uM denatured TlpD				Lamda	CD		Lamda	CD210nm	Lamda	CD222nm		pH	Kobs (% max)		Time (mins)	buffer	buffer std	10um paraquat	10 uM paraquat std	100um paraquat	100 uM paraquat std
0	988.625	988.625	988.625	988.625	988.625	988.625	988.625	988.625		500	100763	1578083	88059			0	5182	3097	3926				260	0.13089		25	-169.922	25	-165.73		4.3	0.136365		0	0	0	0	0	0	0
0.5	2340	2220	1980	2040	1690	1070	843	834		501	124545	1916231	108707			60	6437	3289	3978				259	0.166575		25.07	-170.339	25.06	-165.812		4.4	0.0982654		0.5	-0.00813008	0.0338416	0.147503	0.110312	0.12892	0.0792941
1	3450	2560	2470	2570	2070	1280	944	873		502	151091	2262970	132152			120	10256490	1459578	1831730				258	0.0905067		25.2	-169.457	25.19	-165.841		4.53	0.115658		1	0.279907	0.168056	0.167247	0.146134	0.218351	0.117364
2	3960	3150	3080	3260	2540	1580	1080	886		503	184627	2691701	160607			180	10338513	1446549	1983198				257	0.107428		25.31	-169.731	25.29	-165.551		4.91	0.120339		2	0.293844	0.0329325	0.221835	0.0505327	0.376307	0.164505
4	4180	3740	3700	3720	3560	2710	1580	974		504	222680	3140086	190997			240	10382642	1437816	2012701				256	0.0474041		25.41	-169.497	25.39	-165.331		5.23	0.122191		3	0.454123	0.246412	0.455285	0.0191901	0.382114	0.101403
6	4210	3970	3830	4070	3320	2810	1730	1030		505	272129	3668895	231604			300	10381867	1416827	1977931				255	-0.0436413		25.52	-171.057	25.5	-165.248		5.88	0.11239		4	0.488966	0.065865	0.508711	0.026306	0.583043	0.121537
8	4220	4020	4080	4300	3740	2220	1380	1100		506	325966	4221813	277904			360	10374784	1387280	1921705				254	-0.0272247		25.62	-170.206	25.6	-165.006		6.21	0.119657		8	0.594657	0.0674136	0.267131	0.0684856	0.54007	0.119536
10	4140	3880	4060	4290	4090	2510	1370	1170		507	382327	4816253	327722			420	10358492	1377169	1839858				253	-0.127781		25.72	-170.067	25.7	-164.994		6.71	0.267531		16	0.922184	0.140082	0.894309	0.0711803	0.885017	0.222241
12	4220	4040	4000	4040	3360	2650	1530	1610		508	448184	5436263	384626			480	10335167	1392545	1815628				252	-0.201168		25.82	-169.89	25.8	-164.777		7.53	0.240138		32	1	0.101764	0.867596	0.0616439	0.900116	0.0955852
14	4140	4180	4190	4190	3570	2520	1440	1120		509	523049	6061941	448980			540	10305557	1415814	1802452				251	-0.350184		25.92	-168.641	25.9	-164.741		7.82	0.257996
16	4240	4260	4200	4160	3630	2570	1340	1090		510	600984	6668342	516146			600	10286406	1432488	1859249				250	-0.518462		26.02	-170.679	26	-164.98		8.32	0.456394
18	4470	4340	4020	4060	3180	1930	1180	999		511	690875	7320421	594854			660	10262094	1439138	1805954				249	-0.812121		26.12	-168.364	26.1	-164.956		8.89	1
										512	786106	7953090	673984			720	10232492	1436209	1764461				248	-1.22069		26.22	-170.899	26.2	-164.544
										513	878573	8511032	755894			780	10216759	1424590	1725068				247	-1.742		26.32	-169.349	26.29	-164.687
										514	982882	9082833	845653			840	10193713	1412066	1702816				246	-2.49234		26.42	-168.726	26.4	-164.765
										515	1079086	9585498	929381			900	10170683	1394086	1699755				245	-3.47244		26.52	-168.926	26.5	-164.233
										516	1182403	10052095	1020793			960	10160160	1375355	1706681				244	-4.82994		26.62	-169.56	26.6	-164.243
										517	1283133	10470205	1109866			1020	10136739	1359684	1708948				243	-6.62615		26.72	-168.493	26.7	-164.239
										518	1373738	10807954	1192720			1080	10127706	1342197	1711785				242	-8.96832		26.82	-169.996	26.8	-164.022
										519	1460933	11102682	1273484			1140	10108597	1326582	1715375				241	-11.8288		26.92	-169.681	26.9	-164.049
										520	1538685	11336544	1351000			1200	10099310	1311740	1717294				240	-15.5172		27.02	-170.652	27	-163.913
										521	1606326	11501746	1418345			1260	10085574	1296296	1722563				239	-19.9349		27.12	-170.119	27.1	-163.624
										522	1666579	11628550	1477563			1320	10070331	1286307	1725735				238	-25.3749		27.22	-168.833	27.2	-163.691
										523	1717415	11705689	1531582			1380	10049356	1272396	1722946				237	-31.8504		27.32	-169.801	27.3	-163.451
										524	1755505	11732718	1576850			1440	10053036	1260846	1725451				236	-39.513		27.42	-168.457	27.4	-163.461
										525	1782458	11712933	1607875			1500	10033615	1252643	1725006				235	-48.3871		27.52	-169.057	27.5	-163.704
										526	1795775	11648678	1636170			1560	10034182	1242659	1726461				234	-58.3545		27.62	-167.882	27.6	-163.474
										527	1800986	11544795	1650767			1620	10019553	1232939	1733157				233	-69.4584		27.72	-168.402	27.7	-163.564
										528	1795784	11423927	1654765			1680	10015630	1222522	1733785				232	-81.4456		27.82	-168.995	27.8	-163.381
										529	1778484	11262248	1653497			1740	10006324	1215162	1735341				231	-94.2378		27.92	-169.147	27.9	-163.498
										530	1756791	11072016	1642159			1800	10001158	1207654	1730943				230	-106.983		28.02	-168.953	28	-163.438
										531	1728762	10868996	1623161			1860	10004663	1198191	1730308				229	-119.212		28.12	-167.468	28.1	-163.074
										532	1692420	10639750	1597323			1920	9991277	1192939	1736368				228	-130.538		28.22	-168.801	28.2	-163.277
										533	1650604	10388543	1567070			1980	9982560	1187377	1737458				227	-140.663		28.32	-168.331	28.3	-162.884
										534	1602379	10131431	1531035			2040	9989312	1177880	1739167				226	-149.672		28.42	-168.921	28.4	-163.021
										535	1556811	9881335	1490937			2100	9987025	1172681	1744726				225	-156.734		28.52	-169.479	28.5	-163.078
										536	1504317	9600357	1450411			2160	9983212	1167398	1747092				224	-162.214		28.62	-169.577	28.6	-162.889
										537	1450754	9315872	1403613			2220	9978756	1161618	1750838				223	-166.359		28.72	-169.275	28.7	-162.9
										538	1399884	9051226	1358992			2280	9981102	1154938	1753526				222	-168.924		28.82	-169.474	28.8	-162.772
										539	1345302	8760397	1309200			2340	9982963	1152472	1757188				221	-170.177		28.92	-168.108	28.9	-162.727
										540	1290102	8465292	1258240			2400	9976717	1144246	1759496				220	-170.192		29.02	-169.461	29	-162.547
										541	1233026	8182493	1205951			2460	9974972	1140241	1763084				219	-169.916		29.12	-167.26	29.1	-162.464
										542	1179513	7897171	1157028			2520	9974019	1133912	1763250				218	-168.354		29.22	-168.469	29.2	-162.641
										543	1124712	7601968	1105181			2580	9972284	1130520	1767526				217	-166.45		29.32	-169.401	29.3	-162.471
										544	1070724	7334258	1057348			2640	9982508	1126323	1769427				216	-164.739		29.42	-168.59	29.4	-162.52
										545	1024406	7081324	1010369			2700	9968864	1124948	1775212				215	-163.871		29.52	-168.624	29.5	-162.503
										546	981609	6856062	969579			2760	9973680	1121306	1778165				214	-163.784		29.62	-168.818	29.6	-162.262
										547	938769	6623566	927577			2820	9970661	1115374	1781160				213	-164.073		29.72	-168.237	29.71	-162.36
										548	897090	6401367	886340			2880	9976901	1111142	1784919				212	-164.914		29.82	-169.382	29.8	-162.234
										549	859917	6194622	847831			2940	9970003	1110549	1788402				211	-165.81		29.92	-168.217	29.9	-161.988
										550	824253	6011824	813457			3000	9972223	1105693	1790381				210	-166.06		30.02	-168.088	30	-161.889
										551	789642	5817420	779395			3060	9974945	1100849	1793531				209	-160.934		30.12	-168.686	30.09	-162.133
										552	756170	5641334	744463			3120	9981495	1096435	1797722				208	-147.107		30.22	-169.107	30.2	-161.818
										553	724518	5458166	713908			3180	9976877	1094622	1799875				207	-128.008		30.32	-167.358	30.3	-161.693
										554	696294	5310373	685335			3240	9979381	1093231	1805312				206	-101.575		30.42	-168.509	30.4	-161.966
										555	671892	5171979	660276			3300	9987571	1090988	1804854				205	-69.9109		30.52	-168.226	30.49	-161.5
										556	647762	5026977	635907			3360	9975681	1089515	1807475				204	-35.2172		30.62	-167.207	30.6	-161.841
										557	624106	4894737	613422			3420	9975416	1087033	1807971				203	-9.28297		30.72	-166.067	30.7	-161.525
										558	604632	4760372	592482			3480	9978657	1083879	1809838				202	-1.56056		30.82	-169.064	30.8	-161.347
										559	584456	4638851	572164			3540	9980197	1079893	1813013				201	-3.41627		30.92	-168.412	30.9	-161.508
										560	565601	4520449	553561			3600	9991679	1079345	1811582				200	3.774		31.02	-168.137	31	-161.286
										561	547229	4403956	535841			3660	9983481	1076794	1814300							31.12	-168.862	31.1	-161.34
										562	532137	4284877	519259			3720	9989550	1074536	1815160							31.22	-167.687	31.19	-161.213
										563	515411	4172068	503827			3780	9992117	1073901	1819901							31.32	-167.64	31.3	-161.479
										564	499827	4056787	486848			3840	9994167	1070999	1819804							31.42	-167.617	31.4	-161.225
										565	485366	3953813	473846			3900	9998260	1070313	1824372							31.52	-168.181	31.51	-161.053
										566	471355	3836820	458536			3960	9993858	1070620	1824077							31.62	-168.245	31.59	-161.237
										567	456477	3716393	444024			4020	9999678	1065161	1829986							31.72	-167.127	31.7	-160.882
										568	440627	3593068	431363			4080	9997076	1065077	1832486							31.82	-168.767	31.8	-161.022
										569	427075	3475916	417596			4140	9993815	1063288	1835054							31.92	-168.532	31.9	-160.94
										570	412703	3354503	404078			4200	10007560	1060965	1836249							32.02	-166.94	32	-160.885
										571	399816	3245948	390536			4260	10005458	1062139	1839615							32.12	-169.361	32.1	-160.441
										572	387278	3130451	378348			4320	10008602	1060557	1844425							32.22	-167.306	32.2	-160.541
										573	372443	3014277	364822			4380	10007519	1057110	1848700							32.31	-165.737	32.29	-160.497
										574	359940	2897969	352859			4440	10010750	1058041	1851786							32.42	-166.783	32.39	-160.688
										575	345320	2779975	338983			4500	10020302	1054978	1854224							32.52	-166.988	32.5	-160.758
										576	332556	2659023	325973			4560	10016354	1057494	1860568							32.62	-167.378	32.6	-160.479
										577	319271	2552928	313232			4620	10019274	1054699	1864793							32.72	-166.527	32.7	-160.027
										578	307065	2451822	301903			4680	10018655	1054049	1868828							32.81	-167.087	32.79	-160.434
										579	293579	2344495	288973			4740	10015223	1054513	1874830							32.92	-166.245	32.89	-159.974
										580	281924	2237940	278563			4800	10021550	1052995	1878974							33.02	-165.772	33	-159.867
										581	268114	2134979	266082			4860	10026727	1051935	1880201							33.13	-168.354	33.1	-160.161
										582	256863	2036800	253463			4920	10022737	1053861	1884018							33.22	-165.57	33.2	-159.982
										583	244785	1945837	242612			4980	10027287	1051567	1885534							33.31	-166.543	33.3	-160.182
										584	234256	1852098	232465			5040	10026619	1051131	1888315							33.42	-166.438	33.39	-159.981
										585	223681	1767771	221354			5100	10030450	1048965	1891056							33.52	-164.899	33.5	-159.906
										586	213730	1691663	213430			5160	10033760	1049186	1891822							33.62	-167.047	33.6	-159.98
										587	203920	1609878	203395			5220	10032455	1052532	1895580							33.73	-167.418	33.7	-159.601
										588	193663	1537495	194594			5280	10035626	1050752	1894454							33.82	-167.451	33.79	-159.654
										589	185464	1464296	184729			5340	10041359	1050220	1900047							33.92	-164.617	33.89	-159.268
										590	177348	1392575	175779			5400	10039703	1051735	1901857							34.02	-166.484	34	-159.568
										591	168622	1327890	167738			5460	10045264	1050128	1903842							34.12	-165.961	34.1	-159.48
										592	160480	1264825	159166			5520	10045619	1049541	1905937							34.22	-166.144	34.2	-159.25
										593	152119	1204973	151707			5580	10049580	1048447	1907986							34.32	-166.599	34.3	-159.058
										594	145363	1146719	145204			5640	10045424	1048767	1911833							34.42	-165.079	34.41	-159.181
										595	137491	1088636	137090			5700	10050265	1049312	1913975							34.52	-165.46	34.5	-159.092
										596	131115	1036511	130674			5760	10053765	1049690	1921330							34.62	-165.344	34.6	-158.929
										597	125325	985221	124858			5820	10049520	1048895	1920889							34.72	-165.09	34.7	-158.921
										598	118117	936892	118809			5880	10056093	1049755	1925804							34.82	-166.793	34.8	-158.861
										599	112959	896540	112621			5940	10055601	1048274	1929871							34.92	-165.114	34.9	-158.839
										600	107842	856159	107271			6000	10056515	1049985	1935508							35.02	-167.167	35	-158.648
																6060	10063011	1049620	1935777							35.12	-165.073	35.1	-158.807
																6120	10068842	1050027	1939204							35.22	-164.805	35.2	-159
																6180	10068204	1050624	1941781							35.32	-166.123	35.29	-158.533
																6240	10070317	1052346	1944708							35.42	-167.215	35.4	-158.614
																6300	10066908	1051483	1948762							35.52	-164.665	35.5	-158.46
																6360	10074164	1052009	1952008							35.62	-166.622	35.61	-158.349
																6420	10071482	1050630	1954570							35.72	-164.606	35.7	-158.328
																6480	10073262	1051416	1959059							35.82	-164.788	35.8	-158.142
																6540	10071882	1052530	1960147							35.92	-165.017	35.9	-158.043
																6600	10070718	1052260	1960866							36.02	-165.086	36	-158.298
																6660	10073791	1055196	1961729							36.13	-165.358	36.1	-157.781
																6720	10076242	1053748	1967576							36.22	-163.07	36.2	-157.839
																6780	10078791	1054877	1974748							36.33	-163.777	36.3	-158.079
																6840	10088480	1055788	1975276							36.42	-165.899	36.39	-158.008
																6900	10083967	1055027	1975630							36.53	-165.862	36.5	-157.801
																6960	10092384	1056334	1981352							36.62	-164.131	36.6	-157.987
																7020	10084589	1056895	1983932							36.72	-164.755	36.7	-157.575
																7080	10098499	1057883	1987096							36.82	-163.624	36.8	-157.573
																7140	10091342	1060882	1988156							36.92	-164.358	36.9	-157.263
																7200	10091651	1060641	1992452							37.03	-164.67	37.01	-157.548
																7260	10101629	1060250	1997014							37.12	-164.865	37.1	-157.514
																7320	10098831	1061828	1997981							37.22	-167.891	37.2	-157.346
																7380	10095325	1061957	2003986							37.32	-164.204	37.3	-157.386
																7440	10098816	1062704	2003465							37.42	-163.017	37.41	-156.975
																7500	10102112	1063982	2007037							37.52	-164.633	37.5	-157.201
																7560	10100530	1066019	2013557							37.62	-164.315	37.59	-156.865
																7620	10101453	1065571	2014069							37.72	-164.313	37.7	-157.06
																7680	10106745	1066610	2015928							37.83	-164.41	37.81	-156.633
																7740	10108559	1065991	2024304							37.92	-163.22	37.9	-156.702
																7800	10105044	1068374	2025238							38.02	-163.782	38	-156.839
																7860	10106978	1069339	2025908							38.12	-164.362	38.1	-156.779
																7920	10116591	1072042	2030120							38.22	-163.981	38.2	-156.761
																7980	10115498	1071516	2034156							38.32	-163.674	38.3	-156.546
																8040	10118887	1072088	2034630							38.42	-162.876	38.4	-156.344
																8100	10119665	1072203	2039665							38.52	-163.833	38.5	-156.357
																8160	10120955	1074227	2039976							38.62	-162.465	38.6	-156.441
																8220	10119094	1076035	2042246							38.72	-163.404	38.7	-156.097
																8280	10119853	1076764	2046021							38.82	-162.782	38.81	-156.298
																8340	10123729	1077498	2048359							38.93	-163.638	38.91	-156.134
																8400	10130472	1080443	2052356							39.03	-164.307	39	-156.024
																8460	10124537	1080437	2052761							39.12	-162.54	39.1	-156.283
																8520	10130940	1081588	2058921							39.22	-164.017	39.2	-155.625
																8580	10128825	1084498	2059535							39.32	-163.076	39.3	-155.806
																8640	10141023	1083652	2061586							39.43	-164.848	39.4	-155.707
																8700	10131700	1084179	2064581							39.52	-162.212	39.5	-155.369
																8760	10142053	1087584	2068139							39.62	-163.037	39.6	-155.392
																8820	10134873	1090357	2070717							39.72	-162.991	39.7	-155.491
																8880	10135600	1089625	2074580							39.82	-163.143	39.8	-155.224
																8940	10137484	1092973	2074325							39.92	-161.387	39.9	-155.237
																9000	10140125	1092670	2078230							40.02	-163.895	40	-155.257
																9060	10139299	1094669	2078034							40.12	-162.293	40.1	-155.026
																9120	10138819	1095230	2082352							40.23	-162.992	40.2	-154.955
																9180	10142170	1096667	2085201							40.32	-161.259	40.3	-155.282
																9240	10144317	1098070	2089495							40.42	-162.395	40.4	-154.963
																9300	10144068	1100590	2091586							40.52	-162.002	40.5	-154.541
																9360	10152469	1100618	2095633							40.62	-162.882	40.6	-154.659
																9420	10149459	1100565	2092722							40.72	-162.222	40.7	-154.726
																9480	10156018	1102667	2096827							40.82	-161.826	40.8	-154.519
																9540	10150207	1104352	2098461							40.93	-161.332	40.9	-154.469
																9600	10154440	1107512	2101411							41.02	-162.907	41	-154.513
																9660	10157587	1106634	2102742							41.12	-162.022	41.1	-154.393
																9720	10151655	1108631	2108595							41.22	-161.326	41.2	-154.242
																9780	10155125	1110275	2161961							41.32	-161.928	41.3	-154.157
																9840	10153388	1112502								41.42	-162.688	41.4	-154.079
																9900	10150623	1113941								41.53	-160.034	41.5	-154.063
																9960	10161125	1118422								41.62	-160.16	41.6	-154.04
																10020	10162595	1115374								41.73	-161.072	41.7	-153.88
																10080	10158969	1119484								41.83	-161.833	41.8	-153.851
																10140	10161213	1118255								41.92	-162.001	41.9	-153.777
																10200	10166145	1120937								42.02	-159.913	42	-153.59
																10260	10164287	1120871								42.12	-160.629	42.1	-153.532
																10320	10175389	1123945								42.23	-161.289	42.2	-153.479
																10380	10168000	1126845								42.32	-160.845	42.3	-153.656
																10440	10169566	1127335								42.43	-161.737	42.4	-153.38
																10500	10176813	1127440								42.53	-161.256	42.51	-153.113
																10560	10170099	1128846								42.62	-160.311	42.6	-153.007
																10620	10176610	1130126								42.72	-160.169	42.7	-153.11
																10680	10180860	1134136								42.82	-162.036	42.8	-152.811
																10740	10173281	1132811								42.92	-160.429	42.9	-152.87
																10800	10180408	1136487								43.03	-161.227	43	-152.671
																										43.13	-160.992	43.1	-152.933
																										43.22	-159.687	43.2	-152.758
																										43.33	-159.001	43.31	-152.239
																										43.42	-159.618	43.4	-152.724
																										43.52	-159.828	43.5	-151.975
																										43.62	-160.735	43.61	-152.436
																										43.72	-159.072	43.7	-151.91
																										43.83	-159.531	43.81	-152.236
																										43.92	-158.129	43.9	-151.672
																										44.02	-159.284	44	-151.854
																										44.12	-158.774	44.1	-151.401
																										44.22	-159.643	44.2	-151.816
																										44.33	-159.264	44.3	-151.176
																										44.42	-157.769	44.41	-151.77
																										44.52	-157.285	44.5	-151.085
																										44.62	-158.52	44.6	-150.827
																										44.72	-159.565	44.7	-151.199
																										44.82	-157.433	44.8	-150.782
																										44.92	-158.9	44.9	-150.861
																										45.02	-159.33	45	-150.759
																										45.12	-159.537	45.11	-150.357
																										45.22	-160.133	45.2	-150.69
																										45.32	-157.414	45.3	-150.277
																										45.42	-158.379	45.4	-150.293
																										45.52	-158.948	45.5	-150.237
																										45.63	-157.481	45.6	-149.687
																										45.73	-158.792	45.7	-149.942
																										45.82	-156.547	45.8	-149.739
																										45.92	-157.751	45.9	-149.695
																										46.03	-158.491	46	-149.817
																										46.13	-158.121	46.1	-149.368
																										46.23	-156.67	46.21	-149.412
																										46.32	-159.425	46.3	-149.356
																										46.43	-156.971	46.4	-148.899
																										46.52	-157.517	46.5	-149.039
																										46.62	-155.885	46.61	-148.831
																										46.72	-156.462	46.7	-148.682
																										46.83	-157.358	46.81	-148.659
																										46.92	-154.977	46.9	-148.255
																										47.02	-156.843	47	-148.584
																										47.12	-155.443	47.1	-148.147
																										47.22	-155.751	47.2	-148.392
																										47.32	-156.102	47.3	-148.276
																										47.43	-155.109	47.41	-147.807
																										47.53	-154.946	47.5	-147.791
																										47.62	-155.41	47.6	-147.657
																										47.72	-154.396	47.7	-147.447
																										47.82	-154.013	47.8	-147.414
																										47.93	-153.075	47.9	-147.228
																										48.02	-153.367	48	-147.201
																										48.12	-154.242	48.11	-146.539
																										48.22	-151.877	48.2	-147.12
																										48.32	-154.653	48.3	-146.685
																										48.42	-153.918	48.41	-146.573
																										48.53	-154.172	48.51	-146.353
																										48.62	-154.035	48.6	-146.383
																										48.73	-153.533	48.7	-145.916
																										48.83	-153.816	48.81	-145.761
																										48.92	-154.143	48.91	-145.704
																										49.02	-152.503	49	-145.546
																										49.12	-152.743	49.1	-145.257
																										49.23	-151.726	49.2	-145.453
																										49.32	-152.151	49.3	-145.245
																										49.43	-152.66	49.4	-144.886
																										49.52	-151.125	49.5	-144.775
																										49.62	-150.838	49.61	-144.662
																										49.72	-150.994	49.7	-144.383
																										49.82	-150.361	49.81	-143.875
																										49.92	-151.136	49.9	-144.122
																										50.02	-152.207	50	-143.959
																										50.12	-150.384	50.1	-143.917
																										50.23	-152.361	50.2	-143.531
																										50.32	-151.345	50.3	-143.639
																										50.43	-151.174	50.41	-143.078
																										50.52	-149.396	50.5	-143.016
																										50.62	-150.285	50.6	-142.726
																										50.72	-148.009	50.69	-142.4
																										50.82	-149.142	50.8	-142.416
																										50.92	-147.799	50.9	-142.198
																										51.02	-148.165	51	-142.264
																										51.12	-148.189	51.1	-141.816
																										51.22	-147.636	51.2	-142.039
																										51.32	-147.43	51.3	-141.262
																										51.43	-147.934	51.41	-141.669
																										51.52	-148.12	51.51	-140.742
																										51.62	-146.507	51.6	-141.043
																										51.73	-147.526	51.71	-140.376
																										51.82	-148.571	51.8	-140.262
																										51.92	-146.302	51.9	-139.806
																										52.03	-147.279	52	-139.516
																										52.13	-146.758	52.11	-139.547
																										52.22	-146.441	52.2	-139.39
																										52.33	-145.893	52.3	-139.065
																										52.43	-145.53	52.4	-138.881
																										52.52	-146.351	52.5	-138.341
																										52.62	-144.134	52.6	-138.419
																										52.73	-144.081	52.71	-138.191
																										52.82	-144.672	52.81	-137.48
																										52.92	-144.492	52.9	-137.362
																										53.02	-144.434	53	-137.297
																										53.12	-144.107	53.1	-137.287
																										53.23	-144.439	53.2	-136.871
																										53.33	-143.663	53.3	-136.336
																										53.42	-143.432	53.4	-136.164
																										53.53	-141.972	53.51	-135.476
																										53.62	-143.895	53.6	-135.67
																										53.72	-143.448	53.7	-134.74
																										53.83	-141.836	53.81	-134.736
																										53.92	-140.179	53.9	-134.118
																										54.02	-142.584	54	-134.222
																										54.12	-140.02	54.11	-133.463
																										54.22	-139.51	54.2	-133.395
[truncated: 1,109 more rows]

## Sheet: Fig. S3
S3B
	[HOCl]
[truncated: 113 more rows]

## Sheet: Fig. S4
	% oxidized (average)				STDs
[truncated: 13 more rows]

[truncated: 4 more sheets: Fig. S7, Fig. S8, Fig. S9, Fig. S10]
